# Supplementary material for: Use of malaria rapid diagnostic test and anti-malarial drug prescription practices among primary healthcare workers in Ebonyi state, Nigeria: An analytical cross-sectional study
Source: PLoS One. 2024 Jun 4;19(6):e0304600. doi: 10.1371/journal.pone.0304600 (PMC11149890; doi:10.1371/journal.pone.0304600)
Supplement: S1 Dataset — (XLSX) [file pone.0304600.s001.xlsx]

## Sheet: Description of Dataset
This dataset is provided by Ugwu I Omale omaleiu@gmail.com
The dataset is for the study, "Use of malaria rapid diagnostic test and anti-malarial drug prescription practices among primary healthcare workers in Ebonyi state, Nigeria: an analytical cross-sectional study"
The report of the study is being submitted for consideration for publication as an Original Research Article in PLOS ONE
Please contact Ugwu I Omale at omaleiu@gmail.com if you intend to analyse the data for publication

## Sheet: Description of Variables
Variable name	Variable description
respid	Respondent ID
strata	Strata
stratum1	Stratum 1
stratum2	Stratum 2
stratum3	Stratum 3
lga	Local government area
healthfacility2	Type of health facility
age	Age
sex2	Gender
maritalstatus	Marital status
levsch	Level of education/level of school
levsch2	Level of education (dichotomized)
occup	Occupation/cadre
occupother	Other occupation/cadre
occup2	Occupation/cadre (dichotomized)
yrsofexp	Duration of practice/years of experience
yrsofexp3	Duration of practice (dichotomized)
What are the ways of diagnosing malaria?
clinical	Clinical diagnosis (using malaria symptoms)
lab	Laboratory diagnosis
dontknowway	Do not know
What are the symptoms of malaria?
fever	Fever
shiver	Chills/shivering
headache	Heahache
bodypain	Body pains
poorappetite	Poor appetite
vomiting	Vomiting
mrdt	Malaria RDT
microscopy	Microscopy
pcr	PCR
clinicalreliable	Is clinical diagnosis a reliable way of diagnosing malaria?
clinicalreliablescore	Score for "Is clinical diagnosis a reliable way of diagnosing malaria?"
labreliable	Is laboratory diagnosis a reliable way of diagnosing malaria?
labreliablescore	Score for "Is laboratory diagnosis a reliable way of diagnosing malaria?"
knowmrdt	Do you know the test called malaria RDT (MRDT)?
knowmrdtscore	Score for "Do you know the test called malaria RDT (MRDT)?"
mrdtmeaning	What is the meaning of malaria RDT (MRDT)?
mrdtmeaningscore	Score for "What is the meaning of malaria RDT (MRDT)? "
knowhowmrdt	Do you know how to carry out malaria RDT test?
knowhowmrdtscore	Score for "Do you know how to carry out malaria RDT test?"
specimen	What type of specimen is used for malaria RDT?
specimenscore	Score for "What type of specimen is used for malaria RDT?"
collection	How is the above specimen collected?
collectionscore	Score for "How is the above specimen collected?"
amount	How much of the specimen is required for carrying out one malaria RDT test?
amountscore	Score for "How much of the specimen is required for carrying out one malaria RDT test?"
bufferdrops	How many drops of buffer should be added to the malaria RDT kit?
bufferdropsscore	Score for "How many drops of buffer should be added to the malaria RDT kit?"
waittime	What is the recommended time to wait before reading the malaria RDT result?
waittimescore	Score for "What is the recommended time to wait before reading the malaria RDT result?"
mrdtreliable	Is malaria RDT a reliable way of diagnosing malaria?
mrdtreliablescore	Score for "Is malaria RDT a reliable way of diagnosing malaria?"
knowscore	Knowledge score
knowlevel2	Knowledge level (dichotomized)
q25	Item 25 (MRDT is a simple and easy test for diagnosing malaria)
q25score	Score for item 25
q26	Item 26 (MRDT is a quick test for diagnosing malaria)
q26score	Score for item 26
q27	Item 27 (MRDT should always be used for diagnosis of malaria)
q27score	Score for item 27
q28	Item 28 (MRDT always gives accurate/reliable results)
q28score	Score for item 28
q29	Item 29 (The accuracy of MRDT in diagnosing malaria can be compared to that of field/routine microscopy)
q29score	Score for item 29
q30	Item 30 (MRDT is more reliable in diagnosing malaria than clinical diagnosis )
q30score	Score for item 30
opinscore	Opinion scorte
opinlevel2	Opinion level (dichotomized)
everhadmrdt	Have you ever had malaria RDT kits in this facility?
havemrdt	Do you currently (at the moment) have MRDT kits in this facility?
everusedmrdt	Have you ever used MRDT to diagnose malaria in this facility?
usualdiagnostics2	How do you usually (routinely) diagnose malaria?
testedwithmrdt	Among the suspected malaria patients that you saw since one month ago, how many of them did you test with MRDT?
testedwithmrdt2	Among the suspected malaria patients that you saw since one month ago, how many of them did you test with MRDT? (dichotomized)
antimalbasis	You give anti-malarial drugs to patients mostly based on what?
antimalbasisscore	Score for "You give anti-malarial drugs to patients mostly based on what?"
antimalmostused	Which anti-malarial drug do you mostly use to treat your patients with malaria?
antimalmostusedscore	Score for "Which anti-malarial drug do you mostly use to treat your patients with malaria?"
actmostused	When you use ACTs to treat your patients with malaria, which type of ACTs do you mostly use?
actmostusedscore	Score for "When you use ACTs to treat your patients with malaria, which type of ACTs do you mostly use?"
dailydose	When you give your patients artemeter-lumefantrine, how many times a day do you ask them to take it?
dailydosescore	Score for "When you give your patients artemeter-lumefantrine, how many times a day do you ask them to take it?"
duration	For how many days do you ask them to take the artemeter-lumefantrine?
durationscore	Score for "For how many days do you ask them to take the artemeter-lumefantrine?"
correctdosage	Gave the correct dosage of artemeter-lumefantrine
posmrdtdrugs	Apart from PCM/ibuprofen, which drugs do you usually give to patients with positive MRDT results?
posmrdtdrugsscore	Score for "Apart from PCM/ibuprofen, which drugs do you usually give to patients with positive MRDT results?"
negmrdtdrugs	Apart from PCM/ibuprofen, which drugs do you usually give to patients with negative MRDT results?
negdrugsothername	Name of any other drugs you usually give to patients with negative MRDT results?
negmrdtdrugsscore	Score for "Apart from PCM/ibuprofen, which drugs do you usually give to patients with negative MRDT results?"
antimalfornegmrdt	How frequently do you give anti-malarial drugs to patients with negative MRDT results?
antimalfornegmrdtscore	Score for "How frequently do you give anti-malarial drugs to patients with negative MRDT results?"
antimalfornegmrdt2	How frequently do you give anti-malarial drugs to patients with negative MRDT results? (dichotomized)
practicescore	Practice score
practicelevel	Practice level

## Sheet: Dataset
respid	strata	stratum1	stratum2	stratum3	lga	healthfacility2	age	sex2	maritalstatus	levsch	levsch2	occup	occupother	occup2	yrsofexp	yrsofexp3	clinical	lab	dontknowway	fever	shiver	headache	bodypain	poorappetite	vomiting	mrdt	microscopy	pcr	clinicalreliable	clinicalreliablescore	labreliable	labreliablescore	knowmrdt	knowmrdtscore	mrdtmeaning	mrdtmeaningscore	knowhowmrdt	knowhowmrdtscore	specimen	specimenscore	collection	collectionscore	amount	amountscore	bufferdrops	bufferdropsscore	waittime	waittimescore	mrdtreliable
1	ebonyi north	yes	no	no	izzi	not PMI-supported	30	female	married	tertiary	>secondary	CHEW/CHO		others	<=5years	<=10	no	yes	no	yes	yes	yes	yes	no	yes	yes	no	no	no	1	yes	1	yes	1	malaria rapid diagnostic test	1	yes	1	blood	1	collecting blood from finger	1	50 micro-litres(one drop)	0	2 drops	0	about 15 minutes	1	yes
2	ebonyi north	yes	no	no	izzi	not PMI-supported	24	female	single	tertiary	>secondary	CHEW/CHO		others	<=5years	<=10	no	yes	no	yes	yes	yes	yes	yes	yes	yes	yes	no	no	1	yes	1	yes	1	malaria rapid diagnostic test	1	yes	1	blood	1	collecting blood from finger	1	50 micro-litres(one drop)	0	2 drops	0	about 15 minutes	1	yes
3	ebonyi north	yes	no	no	izzi	not PMI-supported	24	male	single	secondary	<=secondary	health attendant		health attendant	<=5years	<=10	no	yes	no	yes	yes	yes	no	yes	yes	yes	yes	no	no	1	yes	1	yes	1	malaria rapid diagnostic test	1	yes	1	blood	1	collecting blood from finger	1	50 micro-litres(one drop)	0	2 drops	0	about 15 minutes	1	yes
4	ebonyi north	yes	no	no	izzi	not PMI-supported	61	male	married	tertiary	>secondary	CHEW/CHO		others	16-20years	>=11	no	yes	no	yes	yes	yes	yes	yes	yes	yes	yes	no	no	1	yes	1	yes	1	malaria rapid diagnostic test	1	yes	1	blood	1	collecting blood from finger	1	50 micro-litres(one drop)	0	2 drops	0	about 5 minutes	0	yes
5	ebonyi north	yes	no	no	izzi	not PMI-supported	22	male	married	tertiary	>secondary	CHEW/CHO		others	6-10years	<=10	no	yes	no	yes	yes	yes	yes	no	yes	yes	no	no	yes	0	no	0	yes	1	malaria rapid diagnostic test	1	yes	1	blood	1	collecting blood from finger	1	50 micro-litres(one drop)	0	2 drops	0	about 15 minutes	1	yes
6	ebonyi north	yes	no	no	izzi	not PMI-supported	32	female	single	tertiary	>secondary	CHEW/CHO		others	6-10years	<=10	no	yes	no	yes	yes	yes	no	yes	no	yes	yes	no	no	1	yes	1	yes	1	malaria rapid diagnostic test	1	yes	1	blood	1	collecting blood from finger	1	25 micro-litres(half drop)	0	2 drops	0	about 15 minutes	1	yes
7	ebonyi north	yes	no	no	izzi	not PMI-supported	47	female	married	tertiary	>secondary	CHEW/CHO		others	11-15years	>=11	yes	yes	no	yes	yes	no	no	no	no	yes	no	no	yes	0	yes	1	yes	1	malaria rapid diagnostic test	1	yes	1	blood	1	collecting blood from finger	1	50 micro-litres(one drop)	0	3 drops	0	about 5 minutes	0	don't know
8	ebonyi north	yes	no	no	izzi	PMI-supported	24	female	single	tertiary	>secondary	CHEW/CHO		others	<=5years	<=10	no	yes	no	yes	yes	yes	yes	yes	yes	yes	yes	no	no	1	yes	1	yes	1	malaria rapid diagnostic test	1	yes	1	blood	1	collecting blood from finger	1	50 micro-litres(one drop)	0	2 drops	0	about one minute	0	yes
9	ebonyi north	yes	no	no	izzi	PMI-supported	32	female	single	tertiary	>secondary	CHEW/CHO		others	6-10years	<=10	yes	yes	no	yes	yes	yes	yes	yes	yes	yes	yes	no	yes	0	yes	1	yes	1	malaria rapid diagnostic test	1	yes	1	blood	1	collecting blood from finger	1	50 micro-litres(one drop)	0	2 drops	0	about 5 minutes	0	no
10	ebonyi north	yes	no	no	izzi	PMI-supported	46	male	married	tertiary	>secondary	CHEW/CHO		others	16-20years	>=11	no	yes	no	yes	yes	yes	yes	yes	yes	yes	yes	no	yes	0	yes	1	yes	1	malaria rapid diagnostic test	1	yes	1	blood	1	collecting blood from finger	1	1 milli-litre	0	2 drops	0	about 5 minutes	0	yes
11	ebonyi north	yes	no	no	izzi	PMI-supported	27	female	single	secondary	<=secondary	health attendant		health attendant	<=5years	<=10	no	yes	no	no	no	no	no	no	yes	yes	no	no	no	1	yes	1	yes	1	malaria rapid diagnostic test	1	yes	1	blood	1	collecting blood from finger	1	5 micro-litres	1	4 drops	1	about 15 minutes	1	yes
12	ebonyi north	yes	no	no	izzi	PMI-supported	43	female	married	primary	<=secondary	health attendant		health attendant	11-15years	>=11	no	yes	no	yes	no	yes	no	no	yes	yes	yes	no	no	1	yes	1	yes	1	malaria rapid diagnostic test	1	yes	1	blood	1	collecting blood from finger	1	50 micro-litres(one drop)	0	2 drops	0	about 5 minutes	0	don't know
13	ebonyi north	yes	no	no	izzi	PMI-supported	31	female	single	tertiary	>secondary	CHEW/CHO		others	<=5years	<=10	yes	yes	no	yes	yes	yes	yes	yes	yes	yes	yes	no	yes	0	yes	1	yes	1	malaria rapid diagnostic test	1	yes	1	blood	1	collecting blood from finger	1	50 micro-litres(one drop)	0	2 drops	0	about 5 minutes	0	yes
14	ebonyi north	yes	no	no	izzi	PMI-supported	27	male	married	tertiary	>secondary	nurse/midwife		others	6-10years	<=10	yes	yes	no	yes	yes	yes	yes	yes	no	yes	yes	no	no	1	yes	1	yes	1	malaria rapid diagnostic test	1	yes	1	blood	1	collecting blood from finger	1	50 micro-litres(one drop)	0	2 drops	0	about 5 minutes	0	yes
15	ebonyi north	yes	no	no	izzi	PMI-supported	27	female	married	tertiary	>secondary	CHEW/CHO		others	<=5years	<=10	no	yes	no	yes	no	no	no	no	no	yes	no	no	yes	0	yes	1	yes	1	malaria rapid diagnostic test	1	yes	1	blood	1	collecting blood from finger	1	50 micro-litres(one drop)	0	2 drops	0	about 5 minutes	0	yes
16	ebonyi north	yes	no	no	izzi	PMI-supported	30	female	married	tertiary	>secondary	CHEW/CHO		others	<=5years	<=10	no	yes	no	yes	no	yes	no	yes	no	yes	no	no	no	1	yes	1	yes	1	malaria rapid diagnostic test	1	yes	1	blood	1	collecting blood from finger	1	50 micro-litres(one drop)	0	2 drops	0	about 15 minutes	1	yes
17	ebonyi north	yes	no	no	izzi	PMI-supported	28	female	married	tertiary	>secondary	CHEW/CHO		others	6-10years	<=10	no	yes	no	yes	yes	yes	yes	yes	yes	yes	yes	no	no	1	yes	1	yes	1	malaria rapid diagnostic test	1	yes	1	blood	1	collecting blood from finger	1	25 micro-litres(half drop)	0	2 drops	0	about 15 minutes	1	yes
18	ebonyi north	yes	no	no	izzi	PMI-supported	50	female	married	tertiary	>secondary	CHEW/CHO		others	>=21years	>=11	no	yes	no	yes	yes	yes	yes	yes	yes	yes	yes	no	no	1	yes	1	yes	1	malaria rapid diagnostic test	1	yes	1	blood	1	collecting blood from finger	1	50 micro-litres(one drop)	0	2 drops	0	about 15 minutes	1	yes
19	ebonyi north	yes	no	no	izzi	PMI-supported	29	female	widowed	tertiary	>secondary	CHEW/CHO		others	6-10years	<=10	no	yes	no	yes	yes	yes	yes	yes	yes	yes	yes	no	no	1	yes	1	yes	1	malaria rapid diagnostic test	1	yes	1	blood	1	collecting blood from finger	1	25 micro-litres(half drop)	0	4 drops	1	about 15 minutes	1	yes
20	ebonyi north	yes	no	no	izzi	not PMI-supported	36	female	married	tertiary	>secondary	CHEW/CHO		others	6-10years	<=10	no	yes	no	yes	yes	yes	yes	no	yes	yes	yes	no	no	1	yes	1	yes	1	malaria rapid diagnostic test	1	yes	1	blood	1	collecting blood from finger	1	25 micro-litres(half drop)	0	2 drops	0	about 15 minutes	1	yes
21	ebonyi north	yes	no	no	izzi	not PMI-supported	31	female	married	tertiary	>secondary	CHEW/CHO		others	6-10years	<=10	no	yes	no	yes	yes	yes	yes	yes	yes	yes	yes	no	no	1	yes	1	yes	1	malaria rapid diagnostic test	1	yes	1	blood	1	collecting blood from finger	1	25 micro-litres(half drop)	0	2 drops	0	about 15 minutes	1	yes
22	ebonyi north	yes	no	no	izzi	not PMI-supported	26	female	single	secondary	<=secondary	health attendant		health attendant	<=5years	<=10	no	yes	no	yes	yes	yes	yes	no	no	yes	no	no	no	1	yes	1	yes	1	malaria rapid diagnostic test	1	yes	1	blood	1	collecting blood from finger	1	50 micro-litres(one drop)	0	2 drops	0	about 5 minutes	0	yes
23	ebonyi north	yes	no	no	izzi	not PMI-supported	48	male	married	secondary	<=secondary	health attendant		health attendant	6-10years	<=10	no	yes	no	yes	no	yes	no	no	yes	yes	yes	no	no	1	yes	1	yes	1	malaria rapid diagnostic test	1	yes	1	blood	1	collecting blood from finger	1	50 micro-litres(one drop)	0	2 drops	0	about 5 minutes	0	yes
24	ebonyi north	yes	no	no	izzi	not PMI-supported	52	female	married	tertiary	>secondary	CHEW/CHO		others	16-20years	>=11	no	yes	no	yes	yes	yes	yes	yes	yes	yes	yes	no	no	1	yes	1	yes	1	malaria rapid diagnostic test	1	yes	1	blood	1	collecting blood from finger	1	25 micro-litres(half drop)	0	2 drops	0	about 15 minutes	1	yes
25	ebonyi north	yes	no	no	izzi	not PMI-supported	26	male	single	tertiary	>secondary	CHEW/CHO		others	<=5years	<=10	no	yes	no	yes	yes	yes	yes	yes	yes	yes	yes	no	no	1	yes	1	yes	1	malaria rapid diagnostic test	1	yes	1	blood	1	collecting blood from finger	1	50 micro-litres(one drop)	0	2 drops	0	about 15 minutes	1	yes
26	ebonyi north	yes	no	no	izzi	not PMI-supported	43	male	married	tertiary	>secondary	other	Empower	others	<=5years	<=10	no	yes	no	yes	yes	yes	yes	yes	yes	yes	no	no	no	1	yes	1	yes	1	malaria rapid diagnostic test	1	yes	1	blood	1	collecting blood from finger	1	50 micro-litres(one drop)	0	4 drops	1	about 15 minutes	1	yes
27	ebonyi north	yes	no	no	izzi	not PMI-supported	20	female	single	secondary	<=secondary	health attendant		health attendant	<=5years	<=10	no	yes	no	yes	no	yes	yes	no	yes	yes	yes	no	no	1	yes	1	yes	1	malaria rapid diagnostic test	1	yes	1	blood	1	collecting blood from finger	1	50 micro-litres(one drop)	0	2 drops	0	about 15 minutes	1	yes
28	ebonyi north	yes	no	no	izzi	not PMI-supported	52	female	married	tertiary	>secondary	CHEW/CHO		others	11-15years	>=11	yes	yes	no	yes	yes	yes	yes	yes	yes	yes	yes	no	yes	0	yes	1	yes	1	malaria rapid diagnostic test	1	yes	1	blood	1	collecting blood from finger	1	50 micro-litres(one drop)	0	2 drops	0	about 15 minutes	1	yes
29	ebonyi north	yes	no	no	izzi	not PMI-supported	39	female	married	tertiary	>secondary	CHEW/CHO		others	6-10years	<=10	no	yes	no	yes	yes	yes	yes	yes	yes	yes	yes	no	no	1	yes	1	yes	1	malaria rapid diagnostic test	1	yes	1	blood	1	collecting blood from finger	1	50 micro-litres(one drop)	0	2 drops	0	about 5 minutes	0	yes
30	ebonyi north	yes	no	no	izzi	not PMI-supported	26	female	single	secondary	<=secondary	health attendant		health attendant	<=5years	<=10	no	yes	no	yes	yes	yes	yes	yes	yes	yes	yes	no	no	1	yes	1	yes	1	malaria rapid diagnostic test	1	yes	1	blood	1	collecting blood from finger	1	50 micro-litres(one drop)	0	4 drops	1	about 45 minutes	0	yes
31	ebonyi north	yes	no	no	izzi	not PMI-supported	25	male	single	secondary	<=secondary	health attendant		health attendant	<=5years	<=10	no	yes	no	yes	yes	yes	yes	yes	yes	yes	yes	no	no	1	yes	1	yes	1	malaria rapid diagnostic test	1	yes	1	blood	1	collecting blood from finger	1	25 micro-litres(half drop)	0	2 drops	0	about 15 minutes	1	no
32	ebonyi north	yes	no	no	izzi	not PMI-supported	33	female	married	secondary	<=secondary	health attendant		health attendant	<=5years	<=10	no	yes	no	yes	no	yes	yes	no	yes	yes	no	no	no	1	yes	1	yes	1	malaria rapid diagnostic test	1	yes	1	blood	1	collecting blood from finger	1	50 micro-litres(one drop)	0	2 drops	0	about 5 minutes	0	yes
33	ebonyi north	yes	no	no	izzi	not PMI-supported	38	female	married	tertiary	>secondary	other	EHO	others	6-10years	<=10	no	yes	no	yes	no	yes	yes	yes	no	yes	yes	no	no	1	yes	1	yes	1	malaria rapid diagnostic test	1	yes	1	blood	1	collecting blood from finger	1	50 micro-litres(one drop)	0	2 drops	0	about 15 minutes	1	yes
34	ebonyi north	yes	no	no	izzi	PMI-supported	55	female	widowed	tertiary	>secondary	CHEW/CHO		others	16-20years	>=11	yes	yes	no	yes	yes	yes	yes	yes	yes	yes	yes	yes	no	1	yes	1	yes	1	malaria rapid diagnostic test	1	yes	1	blood	1	collecting blood from finger	1	50 micro-litres(one drop)	0	2 drops	0	about 15 minutes	1	yes
35	ebonyi north	yes	no	no	izzi	PMI-supported	36	female	divorced/separated	tertiary	>secondary	CHEW/CHO		others	11-15years	>=11	yes	yes	no	yes	yes	yes	yes	yes	yes	yes	no	no	no	1	yes	1	yes	1	malaria rapid diagnostic test	1	yes	1	blood	1	collecting blood from finger	1	50 micro-litres(one drop)	0	2 drops	0	about 15 minutes	1	yes
36	ebonyi north	yes	no	no	izzi	PMI-supported	61	female	widowed	tertiary	>secondary	CHEW/CHO		others	16-20years	>=11	yes	yes	no	yes	yes	yes	yes	yes	yes	yes	no	no	no	1	yes	1	yes	1	malaria rapid diagnostic test	1	yes	1	blood	1	collecting blood from finger	1	50 micro-litres(one drop)	0	2 drops	0	about 15 minutes	1	yes
37	ebonyi north	yes	no	no	izzi	not PMI-supported	31	female	single	tertiary	>secondary	nurse/midwife		others	<=5years	<=10	no	yes	no	yes	no	yes	no	yes	yes	yes	no	no	no	1	yes	1	yes	1	malaria rapid diagnostic test	1	yes	1	blood	1	collecting blood from finger	1	1 milli-litre	0	2 drops	0	about 15 minutes	1	yes
38	ebonyi north	yes	no	no	izzi	not PMI-supported	36	female	married	tertiary	>secondary	CHEW/CHO		others	6-10years	<=10	yes	yes	no	yes	yes	yes	yes	yes	yes	yes	yes	no	no	1	yes	1	yes	1	malaria rapid diagnostic test	1	yes	1	blood	1	collecting blood from finger	1	50 micro-litres(one drop)	0	2 drops	0	about 15 minutes	1	yes
39	ebonyi north	yes	no	no	izzi	not PMI-supported	40	male	married	tertiary	>secondary	CHEW/CHO		others	<=5years	<=10	no	yes	no	yes	no	yes	no	yes	yes	yes	no	no	yes	0	yes	1	yes	1	malaria rapid diagnostic test	1	yes	1	blood	1	collecting blood from finger	1	1 milli-litre	0	2 drops	0	about 15 minutes	1	yes
40	ebonyi north	yes	no	no	izzi	PMI-supported	45	female	married	tertiary	>secondary	CHEW/CHO		others	16-20years	>=11	no	yes	no	yes	yes	yes	no	yes	yes	yes	yes	no	yes	0	yes	1	yes	1	malaria rapid diagnostic test	1	yes	1	blood	1	collecting blood from finger	1	50 micro-litres(one drop)	0	4 drops	1	about 5 minutes	0	yes
41	ebonyi north	yes	no	no	izzi	PMI-supported	28	female	single	tertiary	>secondary	CHEW/CHO		others	6-10years	<=10	yes	yes	no	yes	yes	yes	no	yes	yes	yes	yes	no	no	1	yes	1	yes	1	malaria rapid diagnostic test	1	yes	1	blood	1	collecting blood from finger	1	50 micro-litres(one drop)	0	4 drops	1	about 15 minutes	1	yes
42	ebonyi north	yes	no	no	izzi	PMI-supported	30	female	married	tertiary	>secondary	CHEW/CHO		others	<=5years	<=10	no	yes	no	yes	yes	yes	no	yes	yes	yes	yes	no	yes	0	yes	1	yes	1	malaria rapid diagnostic test	1	yes	1	blood	1	collecting blood from finger	1	50 micro-litres(one drop)	0	4 drops	1	about 5 minutes	0	yes
43	ebonyi north	yes	no	no	izzi	not PMI-supported	30	female	married	tertiary	>secondary	CHEW/CHO		others	16-20years	>=11	no	yes	no	yes	yes	yes	yes	yes	yes	yes	no	no	no	1	yes	1	yes	1	malaria rapid diagnostic test	1	yes	1	blood	1	collecting blood from finger	1	50 micro-litres(one drop)	0	2 drops	0	about 5 minutes	0	yes
44	ebonyi north	yes	no	no	izzi	not PMI-supported	37	female	married	tertiary	>secondary	CHEW/CHO		others	11-15years	>=11	no	yes	no	yes	yes	yes	yes	yes	yes	yes	yes	no	no	1	yes	1	yes	1	malaria rapid diagnostic test	1	yes	1	blood	1	collecting blood from finger	1	50 micro-litres(one drop)	0	2 drops	0	about 5 minutes	0	no
45	ebonyi north	yes	no	no	izzi	not PMI-supported	27	female	married	secondary	<=secondary	health attendant		health attendant	<=5years	<=10	no	yes	no	yes	yes	yes	yes	yes	yes	yes	yes	no	yes	0	yes	1	yes	1	malaria rapid diagnostic test	1	yes	1	blood	1	collecting blood from finger	1	50 micro-litres(one drop)	0	2 drops	0	about 5 minutes	0	yes
46	ebonyi north	yes	no	no	izzi	PMI-supported	31	female	married	tertiary	>secondary	CHEW/CHO		others	16-20years	>=11	no	yes	no	yes	yes	yes	no	yes	yes	yes	no	no	no	1	yes	1	yes	1	malaria rapid diagnostic test	1	yes	1	blood	1	collecting blood from finger	1	50 micro-litres(one drop)	0	2 drops	0	about 5 minutes	0	yes
47	ebonyi north	yes	no	no	izzi	PMI-supported	29	female	married	tertiary	>secondary	CHEW/CHO		others	11-15years	>=11	no	yes	no	yes	yes	yes	yes	yes	yes	yes	yes	no	no	1	yes	1	yes	1	malaria rapid diagnostic test	1	yes	1	blood	1	collecting blood from finger	1	50 micro-litres(one drop)	0	2 drops	0	about 5 minutes	0	no
48	ebonyi north	yes	no	no	izzi	PMI-supported	28	female	single	tertiary	>secondary	CHEW/CHO		others	6-10years	<=10	yes	yes	no	yes	yes	yes	yes	yes	yes	yes	yes	no	yes	0	yes	1	yes	1	malaria rapid diagnostic test	1	yes	1	blood	1	collecting blood from finger	1	50 micro-litres(one drop)	0	2 drops	0	about 5 minutes	0	yes
49	ebonyi north	yes	no	no	izzi	PMI-supported	33	female	married	tertiary	>secondary	CHEW/CHO		others	11-15years	>=11	no	yes	no	yes	yes	yes	yes	yes	yes	yes	yes	no	no	1	yes	1	yes	1	malaria rapid diagnostic test	1	yes	1	blood	1	collecting blood from finger	1	5 micro-litres	1	4 drops	1	about 15 minutes	1	no
50	ebonyi north	yes	no	no	izzi	PMI-supported	26	female	married	tertiary	>secondary	CHEW/CHO		others	<=5years	<=10	no	yes	no	yes	yes	yes	yes	yes	yes	yes	yes	no	no	1	yes	1	yes	1	malaria rapid diagnostic test	1	yes	1	blood	1	collecting blood from finger	1	5 micro-litres	1	4 drops	1	about 15 minutes	1	no
51	ebonyi north	yes	no	no	izzi	PMI-supported	22	female	single	tertiary	>secondary	CHEW/CHO		others	<=5years	<=10	no	yes	no	yes	yes	yes	yes	yes	yes	yes	yes	no	yes	0	yes	1	yes	1	malaria rapid diagnostic test	1	yes	1	blood	1	collecting blood from finger	1	50 micro-litres(one drop)	0	4 drops	1	about 5 minutes	0	yes
52	ebonyi north	yes	no	no	izzi	PMI-supported	24	female	single	tertiary	>secondary	CHEW/CHO		others	<=5years	<=10	no	yes	no	yes	no	no	no	no	no	yes	no	no	yes	0	yes	1	yes	1	malaria rapid diagnostic test	1	yes	1	blood	1	collecting blood from finger	1	50 micro-litres(one drop)	0	2 drops	0	about one minute	0	yes
53	ebonyi north	yes	no	no	izzi	PMI-supported	30	female	single	tertiary	>secondary	CHEW/CHO		others	6-10years	<=10	no	yes	no	yes	no	no	no	no	no	yes	no	no	yes	0	yes	1	yes	1	malaria rapid diagnostic test	1	yes	1	blood	1	collecting blood from finger	1	50 micro-litres(one drop)	0	2 drops	0	about one minute	0	yes
54	ebonyi north	yes	no	no	izzi	PMI-supported	28	female	single	tertiary	>secondary	CHEW/CHO		others	<=5years	<=10	no	yes	no	yes	no	no	no	no	no	yes	no	no	yes	0	yes	1	yes	1	malaria rapid diagnostic test	1	yes	1	blood	1	collecting blood from finger	1	50 micro-litres(one drop)	0	2 drops	0	about one minute	0	yes
55	ebonyi north	yes	no	no	izzi	PMI-supported	45	male	married	tertiary	>secondary	CHEW/CHO		others	16-20years	>=11	yes	no	no	yes	yes	no	no	yes	yes	yes	yes	no	yes	0	yes	1	yes	1	malaria rapid diagnostic test	1	yes	1	blood	1	collecting blood from vein	0	1 milli-litre	0	4 drops	1	about 5 minutes	0	yes
56	ebonyi north	yes	no	no	izzi	PMI-supported	27	female	married	tertiary	>secondary	CHEW/CHO		others	6-10years	<=10	no	yes	no	yes	yes	yes	no	yes	yes	yes	yes	no	no	1	yes	1	yes	1	malaria rapid diagnostic test	1	yes	1	blood	1	collecting blood from finger	1	50 micro-litres(one drop)	0	2 drops	0	about 5 minutes	0	no
57	ebonyi north	yes	no	no	izzi	PMI-supported	25	female	single	tertiary	>secondary	CHEW/CHO		others	6-10years	<=10	no	yes	no	yes	yes	yes	no	yes	yes	yes	yes	no	yes	0	yes	1	yes	1	malaria rapid diagnostic test	1	yes	1	blood	1	collecting blood from finger	1	50 micro-litres(one drop)	0	2 drops	0	about 5 minutes	0	no
58	ebonyi north	yes	no	no	izzi	PMI-supported	29	female	single	tertiary	>secondary	CHEW/CHO		others	<=5years	<=10	no	yes	no	yes	yes	yes	no	yes	yes	yes	yes	no	yes	0	yes	1	yes	1	malaria rapid diagnostic test	1	yes	1	blood	1	collecting blood from finger	1	50 micro-litres(one drop)	0	2 drops	0	about 5 minutes	0	yes
59	ebonyi north	yes	no	no	izzi	not PMI-supported	30	female	married	tertiary	>secondary	CHEW/CHO		others	16-20years	>=11	no	yes	no	yes	yes	yes	no	yes	yes	yes	yes	no	yes	0	yes	1	yes	1	malaria rapid diagnostic test	1	yes	1	blood	1	collecting blood from finger	1	50 micro-litres(one drop)	0	2 drops	0	about 5 minutes	0	yes
60	ebonyi north	yes	no	no	izzi	not PMI-supported	20	female	single	secondary	<=secondary	health attendant		health attendant	<=5years	<=10	no	yes	no	yes	yes	yes	no	yes	yes	yes	yes	no	yes	0	yes	1	yes	1	malaria rapid diagnostic test	1	yes	1	blood	1	collecting blood from finger	1	50 micro-litres(one drop)	0	4 drops	1	about 5 minutes	0	yes
61	ebonyi north	yes	no	no	izzi	not PMI-supported	28	female	single	secondary	<=secondary	health attendant		health attendant	6-10years	<=10	no	yes	no	yes	yes	yes	no	yes	yes	yes	yes	no	yes	0	yes	1	yes	1	malaria rapid diagnostic test	1	yes	1	blood	1	collecting blood from finger	1	50 micro-litres(one drop)	0	4 drops	1	about 5 minutes	0	no
62	ebonyi north	yes	no	no	izzi	not PMI-supported	36	female	married	tertiary	>secondary	CHEW/CHO		others	16-20years	>=11	no	yes	no	yes	yes	yes	no	yes	yes	yes	yes	no	no	1	yes	1	yes	1	malaria rapid diagnostic test	1	yes	1	blood	1	collecting blood from finger	1	50 micro-litres(one drop)	0	3 drops	0	about 15 minutes	1	yes
63	ebonyi north	yes	no	no	izzi	not PMI-supported	20	female	single	secondary	<=secondary	health attendant		health attendant	<=5years	<=10	no	yes	no	yes	yes	yes	no	yes	yes	yes	yes	no	no	1	yes	1	yes	1	malaria rapid diagnostic test	1	yes	1	blood	1	collecting blood from finger	1	50 micro-litres(one drop)	0	3 drops	0	about 15 minutes	1	yes
64	ebonyi north	yes	no	no	izzi	not PMI-supported	28	female	married	secondary	<=secondary	health attendant		health attendant	<=5years	<=10	no	yes	no	yes	yes	yes	no	yes	yes	yes	yes	no	no	1	yes	1	yes	1	malaria rapid diagnostic test	1	yes	1	blood	1	collecting blood from finger	1	50 micro-litres(one drop)	0	3 drops	0	about 15 minutes	1	yes
65	ebonyi north	yes	no	no	izzi	PMI-supported	30	female	married	tertiary	>secondary	CHEW/CHO		others	16-20years	>=11	no	yes	no	yes	yes	yes	no	yes	yes	yes	yes	no	no	1	yes	1	yes	1	malaria rapid diagnostic test	1	yes	1	blood	1	collecting blood from finger	1	50 micro-litres(one drop)	0	4 drops	1	about 5 minutes	0	no
66	ebonyi north	yes	no	no	izzi	PMI-supported	20	female	single	secondary	<=secondary	health attendant		health attendant	<=5years	<=10	no	yes	no	yes	yes	yes	no	yes	yes	yes	yes	no	no	1	yes	1	yes	1	malaria rapid diagnostic test	1	yes	1	blood	1	collecting blood from finger	1	50 micro-litres(one drop)	0	4 drops	1	about 5 minutes	0	no
67	ebonyi north	yes	no	no	izzi	PMI-supported	32	male	married	tertiary	>secondary	CHEW/CHO		others	11-15years	>=11	no	yes	no	yes	yes	yes	no	yes	yes	yes	yes	no	no	1	yes	1	yes	1	malaria rapid diagnostic test	1	yes	1	blood	1	collecting blood from finger	1	50 micro-litres(one drop)	0	4 drops	1	about 5 minutes	0	no
68	ebonyi north	yes	no	no	izzi	PMI-supported	20	female	single	secondary	<=secondary	health attendant		health attendant	6-10years	<=10	no	yes	no	yes	yes	yes	yes	yes	yes	yes	yes	no	yes	0	yes	1	yes	1	malaria rapid diagnostic test	1	yes	1	blood	1	collecting blood from finger	1	50 micro-litres(one drop)	0	4 drops	1	about 5 minutes	0	don't know
69	ebonyi north	yes	no	no	izzi	PMI-supported	23	female	single	secondary	<=secondary	health attendant		health attendant	<=5years	<=10	no	yes	no	yes	yes	yes	no	yes	yes	yes	yes	no	no	1	yes	1	yes	1	malaria rapid diagnostic test	1	yes	1	blood	1	collecting blood from finger	1	50 micro-litres(one drop)	0	4 drops	1	about 5 minutes	0	no
70	ebonyi north	yes	no	no	izzi	not PMI-supported	40	male	married	tertiary	>secondary	CHEW/CHO		others	>=21years	>=11	no	yes	no	yes	yes	yes	no	yes	yes	yes	yes	no	no	1	yes	1	yes	1	malaria rapid diagnostic test	1	yes	1	blood	1	collecting blood from finger	1	50 micro-litres(one drop)	0	4 drops	1	about 5 minutes	0	no
71	ebonyi north	yes	no	no	izzi	not PMI-supported	25	female	single	secondary	<=secondary	health attendant		health attendant	<=5years	<=10	no	yes	no	yes	yes	yes	no	yes	yes	yes	yes	no	no	1	yes	1	yes	1	malaria rapid diagnostic test	1	yes	1	blood	1	collecting blood from finger	1	50 micro-litres(one drop)	0	4 drops	1	about 5 minutes	0	no
72	ebonyi north	yes	no	no	izzi	not PMI-supported	35	male	married	secondary	<=secondary	health attendant		health attendant	<=5years	<=10	no	yes	no	yes	yes	yes	no	yes	yes	yes	yes	no	no	1	yes	1	yes	1	malaria rapid diagnostic test	1	yes	1	blood	1	collecting blood from finger	1	50 micro-litres(one drop)	0	4 drops	1	about 5 minutes	0	yes
73	ebonyi north	yes	no	no	izzi	not PMI-supported	30	female	married	tertiary	>secondary	CHEW/CHO		others	16-20years	>=11	no	yes	no	yes	yes	yes	no	yes	yes	yes	yes	no	no	1	yes	1	yes	1	malaria rapid diagnostic test	1	yes	1	blood	1	collecting blood from finger	1	50 micro-litres(one drop)	0	4 drops	1	about 5 minutes	0	yes
74	ebonyi north	yes	no	no	izzi	not PMI-supported	31	female	married	secondary	<=secondary	health attendant		health attendant	6-10years	<=10	no	yes	no	yes	yes	yes	no	yes	yes	yes	yes	no	no	1	yes	1	yes	1	malaria rapid diagnostic test	1	yes	1	blood	1	collecting blood from finger	1	50 micro-litres(one drop)	0	4 drops	1	about 5 minutes	0	no
75	ebonyi north	yes	no	no	izzi	not PMI-supported	29	female	married	secondary	<=secondary	health attendant		health attendant	6-10years	<=10	no	yes	no	yes	yes	yes	no	yes	yes	yes	yes	no	no	1	yes	1	yes	1	malaria rapid diagnostic test	1	yes	1	blood	1	collecting blood from finger	1	50 micro-litres(one drop)	0	4 drops	1	about 5 minutes	0	no
76	ebonyi north	yes	no	no	izzi	PMI-supported	45	female	married	tertiary	>secondary	CHEW/CHO		others	6-10years	<=10	yes	yes	no	yes	yes	yes	yes	yes	yes	yes	yes	no	yes	0	yes	1	yes	1	malaria rapid diagnostic test	1	yes	1	blood	1	collecting blood from finger	1	don't know	0	4 drops	1	about 15 minutes	1	yes
77	ebonyi north	yes	no	no	izzi	PMI-supported	23	female	married	tertiary	>secondary	CHEW/CHO		others	<=5years	<=10	no	yes	no	yes	yes	yes	yes	yes	yes	yes	yes	no	yes	0	yes	1	yes	1	malaria rapid diagnostic test	1	yes	1	blood	1	collecting blood from finger	1	don't know	0	4 drops	1	about 15 minutes	1	yes
78	ebonyi north	yes	no	no	izzi	PMI-supported	24	female	married	tertiary	>secondary	CHEW/CHO		others	6-10years	<=10	no	yes	no	yes	yes	yes	yes	yes	yes	yes	yes	no	yes	0	yes	1	yes	1	malaria rapid diagnostic test	1	yes	1	blood	1	collecting blood from finger	1	don't know	0	4 drops	1	about 15 minutes	1	yes
79	ebonyi north	yes	no	no	abakaliki	PMI-supported	48	female	married	tertiary	>secondary	CHEW/CHO		others	16-20years	>=11	no	yes	no	yes	yes	yes	yes	yes	yes	yes	yes	no	no	1	yes	1	yes	1	malaria rapid diagnostic test	1	yes	1	blood	1	collecting blood from finger	1	50 micro-litres(one drop)	0	4 drops	1	about 15 minutes	1	yes
80	ebonyi north	yes	no	no	abakaliki	PMI-supported	26	female	single	tertiary	>secondary	CHEW/CHO		others	<=5years	<=10	no	yes	no	yes	yes	yes	no	yes	yes	yes	yes	no	yes	0	yes	1	yes	1	malaria rapid diagnostic test	1	yes	1	blood	1	collecting blood from finger	1	50 micro-litres(one drop)	0	4 drops	1	about 5 minutes	0	yes
81	ebonyi north	yes	no	no	abakaliki	PMI-supported	45	female	widowed	tertiary	>secondary	nurse/midwife		others	11-15years	>=11	no	yes	no	yes	yes	yes	yes	yes	yes	yes	yes	no	no	1	yes	1	yes	1	malaria rapid diagnostic test	1	yes	1	blood	1	collecting blood from finger	1	50 micro-litres(one drop)	0	4 drops	1	about 15 minutes	1	yes
82	ebonyi north	yes	no	no	abakaliki	PMI-supported	38	female	married	tertiary	>secondary	CHEW/CHO		others	<=5years	<=10	no	yes	no	yes	yes	yes	yes	yes	yes	yes	no	no	no	1	yes	1	yes	1	malaria rapid diagnostic test	1	yes	1	blood	1	collecting blood from finger	1	50 micro-litres(one drop)	0	4 drops	1	about 15 minutes	1	yes
83	ebonyi north	yes	no	no	abakaliki	PMI-supported	26	female	single	tertiary	>secondary	CHEW/CHO		others	<=5years	<=10	no	yes	no	yes	yes	yes	yes	yes	yes	yes	yes	no	no	1	yes	1	yes	1	malaria rapid diagnostic test	1	yes	1	blood	1	collecting blood from finger	1	50 micro-litres(one drop)	0	4 drops	1	about 15 minutes	1	yes
84	ebonyi north	yes	no	no	abakaliki	PMI-supported	23	female	single	tertiary	>secondary	CHEW/CHO		others	<=5years	<=10	no	yes	no	yes	yes	yes	yes	yes	yes	yes	yes	no	yes	0	yes	1	yes	1	malaria rapid diagnostic test	1	yes	1	blood	1	collecting blood from finger	1	50 micro-litres(one drop)	0	4 drops	1	about 5 minutes	0	yes
85	ebonyi north	yes	no	no	abakaliki	PMI-supported	22	female	single	tertiary	>secondary	CHEW/CHO		others	<=5years	<=10	no	yes	no	yes	no	no	no	no	no	yes	no	no	no	1	yes	1	yes	1	malaria rapid diagnostic test	1	yes	1	blood	1	collecting blood from finger	1	50 micro-litres(one drop)	0	4 drops	1	about 15 minutes	1	yes
86	ebonyi north	yes	no	no	abakaliki	PMI-supported	25	female	married	tertiary	>secondary	CHEW/CHO		others	<=5years	<=10	no	yes	no	yes	yes	yes	yes	yes	yes	yes	yes	no	no	1	yes	1	yes	1	malaria rapid diagnostic test	1	yes	1	blood	1	collecting blood from finger	1	50 micro-litres(one drop)	0	4 drops	1	about 15 minutes	1	yes
87	ebonyi north	yes	no	no	abakaliki	PMI-supported	35	female	married	tertiary	>secondary	CHEW/CHO		others	6-10years	<=10	no	yes	no	yes	yes	yes	yes	yes	yes	yes	no	no	yes	0	yes	1	yes	1	malaria rapid diagnostic test	1	yes	1	blood	1	collecting blood from finger	1	50 micro-litres(one drop)	0	4 drops	1	about one minute	0	yes
88	ebonyi north	yes	no	no	abakaliki	PMI-supported	40	female	married	tertiary	>secondary	CHEW/CHO		others	11-15years	>=11	yes	yes	no	yes	yes	yes	yes	yes	yes	yes	no	no	yes	0	yes	1	yes	1	malaria rapid diagnostic test	1	yes	1	blood	1	collecting blood from finger	1	50 micro-litres(one drop)	0	4 drops	1	about one minute	0	yes
89	ebonyi north	yes	no	no	abakaliki	PMI-supported	34	female	single	tertiary	>secondary	CHEW/CHO		others	<=5years	<=10	no	yes	no	yes	yes	yes	yes	yes	yes	yes	yes	no	no	1	yes	1	yes	1	malaria rapid diagnostic test	1	yes	1	blood	1	collecting blood from finger	1	50 micro-litres(one drop)	0	2 drops	0	about 15 minutes	1	yes
90	ebonyi north	yes	no	no	abakaliki	PMI-supported	30	male	single	tertiary	>secondary	CHEW/CHO		others	<=5years	<=10	yes	yes	no	yes	yes	yes	yes	yes	yes	yes	no	no	yes	0	yes	1	yes	1	malaria rapid diagnostic test	1	yes	1	blood	1	collecting blood from finger	1	50 micro-litres(one drop)	0	4 drops	1	about one minute	0	yes
91	ebonyi north	yes	no	no	abakaliki	PMI-supported	38	female	married	tertiary	>secondary	CHEW/CHO		others	6-10years	<=10	yes	yes	no	yes	yes	yes	yes	yes	yes	yes	no	no	yes	0	yes	1	yes	1	malaria rapid diagnostic test	1	yes	1	blood	1	collecting blood from finger	1	50 micro-litres(one drop)	0	4 drops	1	about one minute	0	yes
92	ebonyi north	yes	no	no	abakaliki	PMI-supported	35	male	married	secondary	<=secondary	health attendant		health attendant	<=5years	<=10	no	yes	no	yes	yes	yes	yes	yes	yes	yes	no	no	no	1	yes	1	yes	1	malaria rapid diagnostic test	1	yes	1	blood	1	collecting blood from finger	1	50 micro-litres(one drop)	0	4 drops	1	about 15 minutes	1	yes
93	ebonyi north	yes	no	no	abakaliki	PMI-supported	30	female	single	tertiary	>secondary	CHEW/CHO		others	<=5years	<=10	no	yes	no	yes	yes	yes	yes	yes	yes	yes	yes	no	yes	0	yes	1	yes	1	malaria rapid diagnostic test	1	yes	1	blood	1	collecting blood from vein	0	50 micro-litres(one drop)	0	2 drops	0	about 15 minutes	1	yes
94	ebonyi north	yes	no	no	abakaliki	PMI-supported	40	female	married	tertiary	>secondary	CHEW/CHO		others	16-20years	>=11	no	yes	no	yes	yes	yes	yes	no	yes	yes	yes	no	yes	0	yes	1	yes	1	malaria rapid diagnostic test	1	yes	1	blood	1	collecting blood from vein	0	50 micro-litres(one drop)	0	2 drops	0	about 15 minutes	1	no
95	ebonyi north	yes	no	no	abakaliki	PMI-supported	30	female	married	tertiary	>secondary	nurse/midwife		others	6-10years	<=10	yes	yes	no	yes	yes	yes	yes	yes	yes	yes	yes	no	no	1	yes	1	yes	1	malaria rapid diagnostic test	1	yes	1	blood	1	collecting blood from finger	1	50 micro-litres(one drop)	0	2 drops	0	about 15 minutes	1	no
96	ebonyi north	yes	no	no	abakaliki	PMI-supported	30	female	married	tertiary	>secondary	CHEW/CHO		others	6-10years	<=10	no	yes	no	yes	no	yes	yes	yes	no	yes	no	no	no	1	yes	1	yes	1	malaria rapid diagnostic test	1	yes	1	blood	1	collecting blood from finger	1	50 micro-litres(one drop)	0	4 drops	1	about 15 minutes	1	yes
97	ebonyi north	yes	no	no	abakaliki	PMI-supported	29	female	single	secondary	<=secondary	health attendant		health attendant	6-10years	<=10	no	yes	no	yes	no	yes	yes	no	yes	yes	yes	no	no	1	yes	1	yes	1	malaria rapid diagnostic test	1	yes	1	blood	1	collecting blood from finger	1	50 micro-litres(one drop)	0	4 drops	1	about 15 minutes	1	yes
98	ebonyi north	yes	no	no	abakaliki	PMI-supported	29	female	single	tertiary	>secondary	CHEW/CHO		others	<=5years	<=10	no	yes	no	yes	no	yes	yes	no	no	yes	yes	no	no	1	yes	1	yes	1	malaria rapid diagnostic test	1	yes	1	blood	1	collecting blood from finger	1	25 micro-litres(half drop)	0	4 drops	1	about 15 minutes	1	yes
99	ebonyi north	yes	no	no	abakaliki	PMI-supported	33	female	married	tertiary	>secondary	CHEW/CHO		others	6-10years	<=10	no	yes	no	yes	no	yes	yes	yes	no	yes	yes	no	no	1	yes	1	yes	1	malaria rapid diagnostic test	1	yes	1	blood	1	collecting blood from finger	1	50 micro-litres(one drop)	0	4 drops	1	about 15 minutes	1	yes
100	ebonyi north	yes	no	no	abakaliki	PMI-supported	46	female	married	tertiary	>secondary	CHEW/CHO		others	>=21years	>=11	no	yes	no	yes	yes	yes	yes	yes	yes	yes	yes	no	no	1	yes	1	yes	1	malaria rapid diagnostic test	1	yes	1	blood	1	collecting blood from finger	1	50 micro-litres(one drop)	0	2 drops	0	about 15 minutes	1	yes
101	ebonyi north	yes	no	no	abakaliki	PMI-supported	39	female	married	tertiary	>secondary	CHEW/CHO		others	11-15years	>=11	no	yes	no	yes	no	yes	no	no	no	yes	no	no	yes	0	yes	1	yes	1	malaria rapid diagnostic test	1	yes	1	blood	1	collecting blood from finger	1	don't know	0	4 drops	1	about 15 minutes	1	yes
102	ebonyi north	yes	no	no	abakaliki	PMI-supported	48	female	married	tertiary	>secondary	nurse/midwife		others	16-20years	>=11	no	yes	no	yes	yes	yes	yes	yes	no	yes	yes	no	no	1	yes	1	yes	1	malaria rapid diagnostic test	1	yes	1	blood	1	collecting blood from finger	1	5 micro-litres	1	4 drops	1	about 15 minutes	1	yes
103	ebonyi north	yes	no	no	abakaliki	PMI-supported	48	female	married	tertiary	>secondary	nurse/midwife		others	16-20years	>=11	no	yes	no	yes	yes	yes	yes	yes	no	yes	yes	no	no	1	yes	1	yes	1	malaria rapid diagnostic test	1	yes	1	blood	1	collecting blood from finger	1	50 micro-litres(one drop)	0	4 drops	1	about 5 minutes	0	yes
104	ebonyi north	yes	no	no	abakaliki	PMI-supported	40	female	married	tertiary	>secondary	nurse/midwife		others	6-10years	<=10	no	yes	no	yes	yes	yes	yes	yes	yes	yes	yes	no	no	1	yes	1	yes	1	malaria rapid diagnostic test	1	yes	1	blood	1	collecting blood from finger	1	50 micro-litres(one drop)	0	3 drops	0	about 15 minutes	1	yes
105	ebonyi north	yes	no	no	abakaliki	PMI-supported	35	female	married	tertiary	>secondary	CHEW/CHO		others	<=5years	<=10	no	yes	no	yes	no	yes	yes	yes	no	yes	yes	no	no	1	yes	1	yes	1	malaria rapid diagnostic test	1	yes	1	blood	1	collecting blood from finger	1	don't know	0	3 drops	0	about 15 minutes	1	yes
106	ebonyi north	yes	no	no	abakaliki	PMI-supported	28	female	married	tertiary	>secondary	CHEW/CHO		others	<=5years	<=10	no	yes	no	yes	yes	yes	yes	yes	no	yes	yes	no	no	1	yes	1	yes	1	malaria rapid diagnostic test	1	yes	1	blood	1	collecting blood from finger	1	5 micro-litres	1	4 drops	1	about 5 minutes	0	yes
107	ebonyi north	yes	no	no	abakaliki	PMI-supported	34	female	married	tertiary	>secondary	nurse/midwife		others	<=5years	<=10	yes	yes	no	yes	yes	no	yes	yes	no	yes	yes	no	no	1	yes	1	yes	1	malaria rapid diagnostic test	1	yes	1	blood	1	collecting blood from finger	1	25 micro-litres(half drop)	0	4 drops	1	about 5 minutes	0	yes
108	ebonyi north	yes	no	no	abakaliki	PMI-supported	49	female	married	tertiary	>secondary	CHEW/CHO		others	>=21years	>=11	no	yes	no	yes	yes	yes	yes	yes	yes	yes	yes	no	no	1	yes	1	yes	1	malaria rapid diagnostic test	1	yes	1	blood	1	collecting blood from finger	1	5 micro-litres	1	4 drops	1	about 15 minutes	1	yes
109	ebonyi north	yes	no	no	abakaliki	PMI-supported	38	female	married	tertiary	>secondary	CHEW/CHO		others	11-15years	>=11	no	yes	no	yes	yes	no	yes	no	yes	yes	yes	no	don't know	0	yes	1	yes	1	malaria rapid diagnostic test	1	yes	1	blood	1	collecting blood from finger	1	50 micro-litres(one drop)	0	1 drop	0	about 5 minutes	0	yes
110	ebonyi north	yes	no	no	abakaliki	PMI-supported	49	female	married	tertiary	>secondary	CHEW/CHO		others	>=21years	>=11	no	yes	no	yes	yes	yes	yes	yes	yes	yes	yes	no	no	1	yes	1	yes	1	malaria rapid diagnostic test	1	yes	1	blood	1	collecting blood from finger	1	25 micro-litres(half drop)	0	4 drops	1	about 15 minutes	1	no
111	ebonyi north	yes	no	no	abakaliki	PMI-supported	50	female	married	tertiary	>secondary	CHEW/CHO		others	>=21years	>=11	no	yes	no	yes	yes	yes	yes	yes	yes	yes	yes	no	no	1	yes	1	yes	1	malaria rapid diagnostic test	1	yes	1	blood	1	collecting blood from finger	1	25 micro-litres(half drop)	0	4 drops	1	about 15 minutes	1	no
112	ebonyi north	yes	no	no	abakaliki	PMI-supported	25	female	married	tertiary	>secondary	CHEW/CHO		others	6-10years	<=10	no	yes	no	yes	yes	yes	yes	yes	yes	yes	yes	no	no	1	yes	1	yes	1	malaria rapid diagnostic test	1	yes	1	blood	1	collecting blood from finger	1	25 micro-litres(half drop)	0	4 drops	1	about 15 minutes	1	no
113	ebonyi north	yes	no	no	abakaliki	PMI-supported	40	female	married	tertiary	>secondary	CHEW/CHO		others	16-20years	>=11	no	yes	no	yes	yes	yes	yes	yes	yes	yes	yes	no	no	1	yes	1	yes	1	malaria rapid diagnostic test	1	yes	1	blood	1	collecting blood from finger	1	50 micro-litres(one drop)	0	2 drops	0	about 15 minutes	1	yes
114	ebonyi north	yes	no	no	abakaliki	PMI-supported	42	female	married	tertiary	>secondary	CHEW/CHO		others	16-20years	>=11	no	yes	no	yes	yes	yes	yes	yes	yes	yes	yes	no	no	1	yes	1	yes	1	malaria rapid diagnostic test	1	yes	1	blood	1	collecting blood from finger	1	25 micro-litres(half drop)	0	2 drops	0	about 15 minutes	1	no
115	ebonyi north	yes	no	no	abakaliki	PMI-supported	35	female	married	tertiary	>secondary	nurse/midwife		others	6-10years	<=10	no	yes	no	yes	yes	yes	yes	yes	yes	yes	yes	no	no	1	yes	1	yes	1	malaria rapid diagnostic test	1	yes	1	blood	1	collecting blood from finger	1	50 micro-litres(one drop)	0	2 drops	0	about 5 minutes	0	yes
116	ebonyi north	yes	no	no	abakaliki	PMI-supported	32	female	married	tertiary	>secondary	CHEW/CHO		others	<=5years	<=10	no	yes	no	yes	yes	yes	yes	yes	yes	yes	yes	no	no	1	yes	1	yes	1	malaria rapid diagnostic test	1	yes	1	blood	1	collecting blood from finger	1	50 micro-litres(one drop)	0	2 drops	0	about 5 minutes	0	yes
117	ebonyi north	yes	no	no	abakaliki	PMI-supported	34	female	married	tertiary	>secondary	CHEW/CHO		others	<=5years	<=10	no	yes	no	yes	yes	yes	no	yes	yes	yes	no	no	no	1	yes	1	yes	1	malaria rapid diagnostic test	1	yes	1	blood	1	collecting blood from finger	1	50 micro-litres(one drop)	0	2 drops	0	about 5 minutes	0	yes
118	ebonyi north	yes	no	no	abakaliki	PMI-supported	33	male	married	tertiary	>secondary	other	EHO	others	6-10years	<=10	no	yes	no	yes	yes	yes	yes	yes	yes	yes	no	no	no	1	yes	1	yes	1	malaria rapid diagnostic test	1	yes	1	blood	1	collecting blood from finger	1	50 micro-litres(one drop)	0	1 drop	0	about 15 minutes	1	yes
119	ebonyi north	yes	no	no	abakaliki	not PMI-supported	51	female	married	tertiary	>secondary	CHEW/CHO		others	>=21years	>=11	no	yes	no	yes	yes	yes	yes	yes	yes	yes	yes	no	no	1	yes	1	yes	1	malaria rapid diagnostic test	1	yes	1	blood	1	collecting blood from finger	1	don't know	0	2 drops	0	about 15 minutes	1	yes
120	ebonyi north	yes	no	no	abakaliki	not PMI-supported	51	female	single	tertiary	>secondary	CHEW/CHO		others	<=5years	<=10	no	yes	no	yes	yes	yes	yes	yes	yes	yes	yes	no	no	1	yes	1	yes	1	malaria rapid diagnostic test	1	yes	1	blood	1	collecting blood from finger	1	50 micro-litres(one drop)	0	2 drops	0	about 15 minutes	1	yes
121	ebonyi north	yes	no	no	abakaliki	not PMI-supported	36	female	single	tertiary	>secondary	CHEW/CHO		others	11-15years	>=11	no	yes	no	yes	yes	yes	yes	yes	yes	yes	yes	no	no	1	yes	1	yes	1	malaria rapid diagnostic test	1	yes	1	blood	1	collecting blood from finger	1	5 micro-litres	1	2 drops	0	about 15 minutes	1	yes
122	ebonyi north	yes	no	no	abakaliki	PMI-supported	42	female	married	tertiary	>secondary	CHEW/CHO		others	>=21years	>=11	no	yes	no	yes	yes	yes	yes	yes	yes	yes	yes	no	no	1	yes	1	yes	1	malaria rapid diagnostic test	1	yes	1	blood	1	collecting blood from finger	1	25 micro-litres(half drop)	0	1 drop	0	about one minute	0	yes
123	ebonyi north	yes	no	no	abakaliki	PMI-supported	31	male	single	tertiary	>secondary	CHEW/CHO		others	<=5years	<=10	no	yes	no	yes	yes	yes	yes	yes	yes	yes	yes	no	no	1	yes	1	yes	1	malaria rapid diagnostic test	1	yes	1	blood	1	collecting blood from finger	1	50 micro-litres(one drop)	0	1 drop	0	about one minute	0	yes
124	ebonyi north	yes	no	no	abakaliki	PMI-supported	33	female	married	tertiary	>secondary	CHEW/CHO		others	6-10years	<=10	yes	yes	no	yes	yes	yes	yes	yes	yes	yes	no	no	yes	0	yes	1	yes	1	malaria rapid diagnostic test	1	yes	1	blood	1	collecting blood from finger	1	50 micro-litres(one drop)	0	2 drops	0	about 5 minutes	0	yes
125	ebonyi north	yes	no	no	abakaliki	PMI-supported	49	female	married	tertiary	>secondary	CHEW/CHO		others	>=21years	>=11	no	yes	no	yes	yes	yes	yes	yes	no	yes	no	no	no	1	yes	1	yes	1	malaria rapid diagnostic test	1	yes	1	blood	1	collecting blood from finger	1	50 micro-litres(one drop)	0	2 drops	0	about 5 minutes	0	yes
126	ebonyi north	yes	no	no	abakaliki	PMI-supported	39	female	married	tertiary	>secondary	CHEW/CHO		others	11-15years	>=11	yes	yes	no	yes	yes	yes	yes	yes	yes	yes	no	no	no	1	no	0	yes	1	malaria rapid diagnostic test	1	yes	1	blood	1	collecting blood from finger	1	50 micro-litres(one drop)	0	2 drops	0	about 5 minutes	0	yes
127	ebonyi north	yes	no	no	abakaliki	PMI-supported	30	female	married	tertiary	>secondary	nurse/midwife		others	11-15years	>=11	yes	yes	no	yes	yes	yes	yes	yes	yes	yes	no	no	yes	0	no	0	yes	1	malaria rapid diagnostic test	1	yes	1	blood	1	collecting blood from finger	1	50 micro-litres(one drop)	0	2 drops	0	about 5 minutes	0	yes
128	ebonyi north	yes	no	no	abakaliki	PMI-supported	24	female	single	tertiary	>secondary	CHEW/CHO		others	<=5years	<=10	yes	yes	no	yes	yes	yes	yes	yes	yes	yes	no	no	yes	0	no	0	yes	1	malaria rapid diagnostic test	1	yes	1	blood	1	collecting blood from finger	1	1 milli-litre	0	2 drops	0	about one minute	0	yes
129	ebonyi north	yes	no	no	abakaliki	PMI-supported	31	female	married	tertiary	>secondary	CHEW/CHO		others	>=21years	>=11	no	yes	no	yes	yes	yes	yes	yes	no	yes	no	no	no	1	yes	1	yes	1	malaria rapid diagnostic test	1	yes	1	blood	1	collecting blood from finger	1	50 micro-litres(one drop)	0	2 drops	0	about 5 minutes	0	yes
130	ebonyi north	yes	no	no	abakaliki	PMI-supported	47	female	married	tertiary	>secondary	CHEW/CHO		others	>=21years	>=11	no	yes	no	yes	yes	yes	yes	yes	no	yes	no	no	yes	0	yes	1	yes	1	malaria rapid diagnostic test	1	yes	1	blood	1	collecting blood from finger	1	50 micro-litres(one drop)	0	4 drops	1	about 15 minutes	1	yes
131	ebonyi north	yes	no	no	abakaliki	PMI-supported	34	female	married	tertiary	>secondary	CHEW/CHO		others	11-15years	>=11	no	yes	no	yes	no	yes	yes	yes	yes	yes	no	no	yes	0	yes	1	yes	1	malaria rapid diagnostic test	1	yes	1	blood	1	collecting blood from finger	1	25 micro-litres(half drop)	0	4 drops	1	about 15 minutes	1	yes
132	ebonyi north	yes	no	no	abakaliki	PMI-supported	50	female	married	tertiary	>secondary	CHEW/CHO		others	>=21years	>=11	no	yes	no	yes	yes	yes	yes	yes	yes	yes	no	no	no	1	yes	1	yes	1	malaria rapid diagnostic test	1	yes	1	blood	1	collecting blood from finger	1	25 micro-litres(half drop)	0	4 drops	1	about 15 minutes	1	yes
133	ebonyi north	yes	no	no	abakaliki	PMI-supported	23	female	married	secondary	<=secondary	health attendant		health attendant	6-10years	<=10	no	yes	no	yes	no	yes	yes	yes	yes	yes	no	no	don't know	0	yes	1	yes	1	malaria rapid diagnostic test	1	yes	1	blood	1	collecting blood from finger	1	25 micro-litres(half drop)	0	4 drops	1	about 15 minutes	1	yes
134	ebonyi north	yes	no	no	abakaliki	PMI-supported	36	female	widowed	secondary	<=secondary	health attendant		health attendant	6-10years	<=10	no	yes	no	yes	yes	yes	yes	yes	yes	yes	no	no	no	1	yes	1	yes	1	malaria rapid diagnostic test	1	yes	1	blood	1	collecting blood from finger	1	25 micro-litres(half drop)	0	4 drops	1	about 15 minutes	1	yes
135	ebonyi north	yes	no	no	abakaliki	PMI-supported	24	female	single	tertiary	>secondary	CHEW/CHO		others	6-10years	<=10	no	yes	no	yes	yes	no	yes	yes	yes	yes	yes	no	yes	0	yes	1	yes	1	malaria rapid diagnostic test	1	yes	1	blood	1	collecting blood from finger	1	25 micro-litres(half drop)	0	4 drops	1	about 15 minutes	1	yes
136	ebonyi north	yes	no	no	abakaliki	PMI-supported	20	female	single	tertiary	>secondary	CHEW/CHO		others	<=5years	<=10	no	yes	no	yes	yes	yes	yes	yes	yes	yes	no	no	yes	0	no	0	yes	1	malaria rapid diagnostic test	1	yes	1	blood	1	collecting blood from finger	1	1 milli-litre	0	2 drops	0	about 5 minutes	0	yes
137	ebonyi north	yes	no	no	abakaliki	PMI-supported	29	male	single	tertiary	>secondary	CHEW/CHO		others	6-10years	<=10	yes	yes	no	yes	yes	yes	yes	yes	yes	yes	yes	no	no	1	yes	1	yes	1	malaria rapid diagnostic test	1	yes	1	blood	1	collecting blood from finger	1	5 micro-litres	1	2 drops	0	about 15 minutes	1	no
138	ebonyi north	yes	no	no	abakaliki	PMI-supported	30	female	married	tertiary	>secondary	CHEW/CHO		others	6-10years	<=10	yes	yes	no	yes	no	yes	yes	yes	yes	yes	yes	no	no	1	yes	1	yes	1	malaria random diagnostic test	0	yes	1	blood	1	collecting blood from finger	1	5 micro-litres	1	2 drops	0	about 15 minutes	1	yes
139	ebonyi north	yes	no	no	abakaliki	PMI-supported	21	female	single	tertiary	>secondary	CHEW/CHO		others	6-10years	<=10	yes	yes	no	yes	no	no	no	no	no	yes	no	no	yes	0	yes	1	yes	1	malaria rapid diagnostic test	1	yes	1	blood	1	collecting blood from finger	1	50 micro-litres(one drop)	0	2 drops	0	about 5 minutes	0	yes
140	ebonyi north	yes	no	no	abakaliki	PMI-supported	25	female	single	tertiary	>secondary	CHEW/CHO		others	6-10years	<=10	no	yes	no	yes	yes	no	yes	yes	yes	yes	no	no	no	1	yes	1	yes	1	malaria rapid diagnostic test	1	yes	1	blood	1	collecting blood from finger	1	50 micro-litres(one drop)	0	4 drops	1	about 15 minutes	1	yes
141	ebonyi north	yes	no	no	abakaliki	PMI-supported	20	female	single	tertiary	>secondary	CHEW/CHO		others	6-10years	<=10	yes	yes	no	yes	no	yes	yes	yes	yes	yes	no	no	yes	0	yes	1	yes	1	malaria rapid diagnostic test	1	yes	1	blood	1	collecting blood from finger	1	50 micro-litres(one drop)	0	4 drops	1	about 5 minutes	0	yes
142	ebonyi north	yes	no	no	abakaliki	PMI-supported	20	male	married	secondary	<=secondary	health attendant		health attendant	6-10years	<=10	no	yes	no	yes	yes	yes	yes	yes	no	yes	yes	no	no	1	yes	1	yes	1	malaria rapid diagnostic test	1	yes	1	blood	1	collecting blood from finger	1	5 micro-litres	1	4 drops	1	about 15 minutes	1	yes
143	ebonyi north	yes	no	no	abakaliki	PMI-supported	22	male	single	tertiary	>secondary	CHEW/CHO		others	6-10years	<=10	yes	yes	no	yes	yes	yes	yes	yes	no	yes	yes	no	no	1	yes	1	yes	1	malaria rapid diagnostic test	1	yes	1	blood	1	collecting blood from finger	1	5 micro-litres	1	3 drops	0	about one minute	0	yes
144	ebonyi north	yes	no	no	abakaliki	PMI-supported	22	female	single	tertiary	>secondary	CHEW/CHO		others	<=5years	<=10	yes	yes	no	yes	yes	yes	yes	yes	no	yes	yes	no	no	1	yes	1	yes	1	malaria rapid diagnostic test	1	yes	1	blood	1	collecting blood from finger	1	5 micro-litres	1	4 drops	1	about 15 minutes	1	yes
145	ebonyi north	yes	no	no	abakaliki	PMI-supported	23	female	single	tertiary	>secondary	CHEW/CHO		others	6-10years	<=10	no	yes	no	yes	no	yes	yes	yes	yes	yes	no	no	yes	0	yes	1	yes	1	malaria rapid diagnostic test	1	yes	1	blood	1	collecting blood from finger	1	5 micro-litres	1	2 drops	0	about 5 minutes	0	yes
146	ebonyi north	yes	no	no	abakaliki	PMI-supported	42	female	married	tertiary	>secondary	CHEW/CHO		others	16-20years	>=11	no	yes	no	yes	yes	yes	yes	yes	yes	yes	yes	no	no	1	yes	1	yes	1	malaria rapid diagnostic test	1	yes	1	blood	1	collecting blood from finger	1	50 micro-litres(one drop)	0	4 drops	1	about 15 minutes	1	yes
147	ebonyi north	yes	no	no	abakaliki	PMI-supported	35	female	widowed	tertiary	>secondary	CHEW/CHO		others	11-15years	>=11	no	yes	no	yes	no	no	no	no	no	yes	no	no	yes	0	yes	1	yes	1	malaria rapid diagnostic test	1	yes	1	blood	1	collecting blood from finger	1	50 micro-litres(one drop)	0	4 drops	1	about 15 minutes	1	yes
148	ebonyi north	yes	no	no	abakaliki	PMI-supported	60	female	married	tertiary	>secondary	CHEW/CHO		others	16-20years	>=11	yes	yes	no	yes	yes	yes	yes	yes	yes	yes	no	no	yes	0	yes	1	yes	1	malaria rapid diagnostic test	1	yes	1	blood	1	collecting blood from finger	1	25 micro-litres(half drop)	0	4 drops	1	about 15 minutes	1	yes
149	ebonyi north	yes	no	no	abakaliki	PMI-supported	54	male	married	tertiary	>secondary	CHEW/CHO		others	>=21years	>=11	yes	yes	no	yes	yes	yes	yes	yes	yes	yes	yes	no	no	1	yes	1	yes	1	malaria rapid diagnostic test	1	yes	1	blood	1	collecting blood from finger	1	25 micro-litres(half drop)	0	4 drops	1	about 15 minutes	1	yes
150	ebonyi north	yes	no	no	abakaliki	PMI-supported	42	female	married	tertiary	>secondary	CHEW/CHO		others	11-15years	>=11	yes	yes	no	yes	yes	yes	yes	yes	yes	yes	no	no	yes	0	yes	1	yes	1	malaria rapid diagnostic test	1	yes	1	blood	1	collecting blood from finger	1	25 micro-litres(half drop)	0	4 drops	1	about 15 minutes	1	yes
151	ebonyi north	yes	no	no	abakaliki	PMI-supported	36	female	married	tertiary	>secondary	CHEW/CHO		others	11-15years	>=11	no	yes	no	yes	no	yes	yes	yes	yes	yes	no	no	no	1	yes	1	yes	1	malaria rapid diagnostic test	1	yes	1	blood	1	collecting blood from finger	1	25 micro-litres(half drop)	0	4 drops	1	about 15 minutes	1	yes
152	ebonyi north	yes	no	no	abakaliki	PMI-supported	26	female	married	secondary	<=secondary	health attendant		health attendant	6-10years	<=10	no	yes	no	yes	yes	yes	yes	yes	yes	yes	no	no	yes	0	yes	1	yes	1	malaria rapid diagnostic test	1	yes	1	blood	1	collecting blood from finger	1	25 micro-litres(half drop)	0	4 drops	1	about 15 minutes	1	yes
153	ebonyi north	yes	no	no	abakaliki	PMI-supported	20	female	single	secondary	<=secondary	health attendant		health attendant	<=5years	<=10	no	yes	no	yes	yes	yes	yes	yes	yes	yes	no	no	yes	0	yes	1	yes	1	malaria rapid diagnostic test	1	yes	1	blood	1	collecting blood from finger	1	25 micro-litres(half drop)	0	4 drops	1	about 15 minutes	1	yes
154	ebonyi north	yes	no	no	abakaliki	PMI-supported	39	female	married	tertiary	>secondary	CHEW/CHO		others	6-10years	<=10	yes	yes	no	yes	no	yes	yes	yes	yes	yes	no	no	no	1	yes	1	yes	1	malaria rapid diagnostic test	1	yes	1	blood	1	collecting blood from finger	1	5 micro-litres	1	4 drops	1	about 15 minutes	1	yes
155	ebonyi north	yes	no	no	abakaliki	PMI-supported	46	female	married	tertiary	>secondary	CHEW/CHO		others	11-15years	>=11	no	yes	no	yes	no	no	no	no	no	yes	no	no	yes	0	yes	1	yes	1	malaria rapid diagnostic test	1	yes	1	blood	1	collecting blood from finger	1	50 micro-litres(one drop)	0	2 drops	0	about 5 minutes	0	yes
156	ebonyi north	yes	no	no	abakaliki	PMI-supported	20	female	single	secondary	<=secondary	health attendant		health attendant	<=5years	<=10	no	yes	no	yes	yes	yes	yes	yes	yes	yes	no	no	yes	0	yes	1	yes	1	malaria rapid diagnostic test	1	yes	1	blood	1	collecting blood from finger	1	50 micro-litres(one drop)	0	4 drops	1	about 15 minutes	1	yes
157	ebonyi north	yes	no	no	abakaliki	PMI-supported	42	female	married	secondary	<=secondary	health attendant		health attendant	6-10years	<=10	no	yes	no	yes	no	yes	yes	no	yes	yes	no	no	yes	0	yes	1	yes	1	malaria rapid diagnostic test	1	yes	1	blood	1	collecting blood from vein	0	1 milli-litre	0	2 drops	0	about one minute	0	yes
158	ebonyi north	yes	no	no	abakaliki	PMI-supported	40	female	married	tertiary	>secondary	CHEW/CHO		others	>=21years	>=11	yes	yes	no	yes	no	yes	yes	yes	yes	yes	yes	no	no	1	yes	1	yes	1	malaria rapid diagnostic test	1	yes	1	blood	1	collecting blood from finger	1	50 micro-litres(one drop)	0	4 drops	1	about 15 minutes	1	yes
159	ebonyi north	yes	no	no	abakaliki	PMI-supported	50	female	married	tertiary	>secondary	CHEW/CHO		others	>=21years	>=11	no	yes	no	yes	yes	yes	yes	yes	yes	yes	yes	no	no	1	yes	1	yes	1	malaria rapid diagnostic test	1	yes	1	blood	1	collecting blood from finger	1	50 micro-litres(one drop)	0	2 drops	0	about 15 minutes	1	yes
160	ebonyi north	yes	no	no	abakaliki	PMI-supported	43	female	married	tertiary	>secondary	CHEW/CHO		others	6-10years	<=10	no	yes	no	yes	yes	yes	yes	yes	yes	yes	yes	no	no	1	yes	1	yes	1	malaria rapid diagnostic test	1	yes	1	blood	1	collecting blood from finger	1	25 micro-litres(half drop)	0	4 drops	1	about 15 minutes	1	yes
161	ebonyi north	yes	no	no	abakaliki	PMI-supported	27	female	married	tertiary	>secondary	CHEW/CHO		others	<=5years	<=10	yes	yes	no	yes	yes	yes	yes	yes	yes	yes	yes	no	no	1	yes	1	yes	1	malaria rapid diagnostic test	1	yes	1	blood	1	collecting blood from finger	1	50 micro-litres(one drop)	0	4 drops	1	about 15 minutes	1	no
162	ebonyi north	yes	no	no	abakaliki	PMI-supported	41	female	married	tertiary	>secondary	CHEW/CHO		others	>=21years	>=11	yes	yes	no	yes	yes	yes	yes	yes	yes	yes	yes	no	no	1	yes	1	yes	1	malaria rapid diagnostic test	1	yes	1	blood	1	collecting blood from finger	1	50 micro-litres(one drop)	0	4 drops	1	about 15 minutes	1	no
163	ebonyi north	yes	no	no	abakaliki	PMI-supported	44	female	married	tertiary	>secondary	CHEW/CHO		others	16-20years	>=11	no	yes	no	yes	yes	yes	yes	yes	yes	yes	yes	no	no	1	yes	1	yes	1	malaria rapid diagnostic test	1	yes	1	blood	1	collecting blood from finger	1	50 micro-litres(one drop)	0	4 drops	1	about one minute	0	don't know
164	ebonyi north	yes	no	no	abakaliki	PMI-supported	25	female	married	tertiary	>secondary	CHEW/CHO		others	6-10years	<=10	no	yes	no	yes	no	yes	yes	yes	yes	yes	no	no	no	1	yes	1	yes	1	malaria rapid diagnostic test	1	yes	1	blood	1	collecting blood from finger	1	50 micro-litres(one drop)	0	2 drops	0	about one minute	0	yes
165	ebonyi north	yes	no	no	abakaliki	PMI-supported	38	female	married	tertiary	>secondary	CHEW/CHO		others	16-20years	>=11	no	yes	no	yes	yes	yes	yes	yes	yes	yes	yes	no	no	1	yes	1	yes	1	malaria rapid diagnostic test	1	yes	1	blood	1	collecting blood from finger	1	50 micro-litres(one drop)	0	2 drops	0	about 15 minutes	1	yes
166	ebonyi north	yes	no	no	abakaliki	PMI-supported	31	female	married	tertiary	>secondary	CHEW/CHO		others	6-10years	<=10	no	yes	no	yes	yes	yes	yes	yes	yes	yes	no	no	no	1	yes	1	yes	1	malaria rapid diagnostic test	1	yes	1	blood	1	collecting blood from vein	0	50 micro-litres(one drop)	0	4 drops	1	about 15 minutes	1	yes
167	ebonyi north	yes	no	no	abakaliki	PMI-supported	36	female	married	tertiary	>secondary	CHEW/CHO		others	16-20years	>=11	no	yes	no	yes	yes	yes	yes	yes	yes	yes	yes	no	no	1	yes	1	yes	1	malaria rapid diagnostic test	1	yes	1	blood	1	collecting blood from finger	1	50 micro-litres(one drop)	0	2 drops	0	about 15 minutes	1	yes
168	ebonyi north	yes	no	no	abakaliki	PMI-supported	34	male	married	tertiary	>secondary	other	EHO	others	6-10years	<=10	no	yes	no	yes	yes	yes	yes	no	no	yes	no	no	no	1	yes	1	yes	1	malaria rapid diagnostic test	1	yes	1	blood	1	collecting blood from finger	1	50 micro-litres(one drop)	0	2 drops	0	about 15 minutes	1	yes
169	ebonyi central	no	yes	no	ikwo	PMI-supported	55	female	married	tertiary	>secondary	CHEW/CHO		others	>=21years	>=11	no	yes	no	yes	yes	yes	yes	yes	yes	yes	yes	no	no	1	yes	1	yes	1	malaria rapid diagnostic test	1	yes	1	blood	1	collecting blood from finger	1	50 micro-litres(one drop)	0	4 drops	1	about 15 minutes	1	yes
170	ebonyi central	no	yes	no	ikwo	PMI-supported	25	male	single	tertiary	>secondary	CHEW/CHO		others	<=5years	<=10	no	yes	no	yes	yes	yes	yes	yes	yes	yes	no	no	no	1	yes	1	yes	1	malaria rapid diagnostic test	1	yes	1	blood	1	collecting blood from finger	1	50 micro-litres(one drop)	0	3 drops	0	about 5 minutes	0	no
171	ebonyi central	no	yes	no	ikwo	PMI-supported	30	female	married	secondary	<=secondary	health attendant		health attendant	6-10years	<=10	no	yes	no	yes	yes	yes	yes	yes	yes	yes	yes	no	no	1	yes	1	yes	1	malaria rapid diagnostic test	1	yes	1	blood	1	collecting blood from finger	1	50 micro-litres(one drop)	0	4 drops	1	about 15 minutes	1	yes
172	ebonyi central	no	yes	no	ikwo	PMI-supported	36	female	married	tertiary	>secondary	other	EHO	others	6-10years	<=10	no	yes	no	yes	yes	yes	yes	yes	yes	yes	yes	no	yes	0	yes	1	yes	1	malaria rapid diagnostic test	1	yes	1	blood	1	collecting blood from finger	1	1 milli-litre	0	4 drops	1	about 15 minutes	1	no
173	ebonyi central	no	yes	no	ikwo	PMI-supported	42	female	married	secondary	<=secondary	health attendant		health attendant	11-15years	>=11	yes	yes	no	yes	yes	yes	yes	yes	yes	yes	no	no	yes	0	yes	1	yes	1	malaria rapid diagnostic test	1	yes	1	blood	1	collecting blood from finger	1	1 milli-litre	0	4 drops	1	about 15 minutes	1	yes
174	ebonyi central	no	yes	no	ikwo	PMI-supported	23	female	single	secondary	<=secondary	health attendant		health attendant	<=5years	<=10	yes	yes	no	yes	yes	yes	yes	yes	yes	yes	no	no	yes	0	yes	1	yes	1	malaria rapid diagnostic test	1	yes	1	blood	1	collecting blood from finger	1	1 milli-litre	0	4 drops	1	about 15 minutes	1	yes
175	ebonyi central	no	yes	no	ikwo	PMI-supported	45	female	married	secondary	<=secondary	health attendant		health attendant	16-20years	>=11	yes	yes	no	yes	yes	yes	yes	yes	yes	yes	no	no	yes	0	yes	1	yes	1	malaria rapid diagnostic test	1	yes	1	blood	1	collecting blood from finger	1	1 milli-litre	0	4 drops	1	about 15 minutes	1	yes
176	ebonyi central	no	yes	no	ikwo	PMI-supported	32	female	married	secondary	<=secondary	health attendant		health attendant	6-10years	<=10	yes	yes	no	yes	yes	yes	yes	yes	yes	yes	no	no	yes	0	yes	1	yes	1	malaria rapid diagnostic test	1	yes	1	blood	1	collecting blood from finger	1	1 milli-litre	0	4 drops	1	about 15 minutes	1	yes
177	ebonyi central	no	yes	no	ikwo	PMI-supported	48	female	married	tertiary	>secondary	CHEW/CHO		others	>=21years	>=11	no	yes	no	yes	yes	yes	no	yes	yes	yes	yes	no	no	1	yes	1	yes	1	malaria rapid diagnostic test	1	yes	1	blood	1	collecting blood from finger	1	50 micro-litres(one drop)	0	2 drops	0	about 15 minutes	1	yes
178	ebonyi central	no	yes	no	ikwo	PMI-supported	35	female	married	tertiary	>secondary	CHEW/CHO		others	16-20years	>=11	no	yes	no	yes	no	no	no	no	no	yes	no	no	yes	0	yes	1	yes	1	malaria rapid diagnostic test	1	yes	1	blood	1	collecting blood from finger	1	50 micro-litres(one drop)	0	2 drops	0	about 15 minutes	1	yes
179	ebonyi central	no	yes	no	ikwo	not PMI-supported	38	female	married	secondary	<=secondary	health attendant		health attendant	16-20years	>=11	no	yes	no	yes	no	no	no	no	no	yes	no	no	yes	0	yes	1	yes	1	malaria rapid diagnostic test	1	yes	1	blood	1	collecting blood from finger	1	1 milli-litre	0	3 drops	0	about one minute	0	yes
180	ebonyi central	no	yes	no	ikwo	not PMI-supported	38	female	married	tertiary	>secondary	CHEW/CHO		others	<=5years	<=10	no	yes	no	yes	no	yes	no	yes	yes	yes	no	no	yes	0	yes	1	yes	1	malaria rapid diagnostic test	1	yes	1	blood	1	collecting blood from finger	1	25 micro-litres(half drop)	0	4 drops	1	about 5 minutes	0	yes
181	ebonyi central	no	yes	no	ikwo	not PMI-supported	30	female	married	tertiary	>secondary	CHEW/CHO		others	11-15years	>=11	yes	yes	no	yes	no	yes	yes	yes	no	yes	no	no	yes	0	yes	1	yes	1	malaria rapid diagnostic test	1	yes	1	blood	1	collecting blood from finger	1	50 micro-litres(one drop)	0	4 drops	1	about 15 minutes	1	yes
182	ebonyi central	no	yes	no	ikwo	PMI-supported	52	female	widowed	tertiary	>secondary	CHEW/CHO		others	>=21years	>=11	no	yes	no	yes	yes	yes	no	yes	yes	yes	yes	no	no	1	yes	1	yes	1	malaria rapid diagnostic test	1	yes	1	blood	1	collecting blood from finger	1	50 micro-litres(one drop)	0	2 drops	0	about 15 minutes	1	yes
183	ebonyi central	no	yes	no	ikwo	PMI-supported	30	female	married	secondary	<=secondary	health attendant		health attendant	<=5years	<=10	yes	yes	no	yes	yes	yes	yes	yes	yes	yes	no	no	yes	0	yes	1	yes	1	malaria rapid diagnostic test	1	yes	1	blood	1	collecting blood from finger	1	1 milli-litre	0	4 drops	1	about 15 minutes	1	yes
184	ebonyi central	no	yes	no	ikwo	PMI-supported	28	female	single	secondary	<=secondary	health attendant		health attendant	6-10years	<=10	no	yes	no	yes	yes	yes	yes	yes	yes	yes	yes	no	don't know	0	yes	1	yes	1	malaria rapid diagnostic test	1	yes	1	blood	1	collecting blood from finger	1	50 micro-litres(one drop)	0	4 drops	1	about 15 minutes	1	yes
185	ebonyi central	no	yes	no	ikwo	PMI-supported	46	male	married	tertiary	>secondary	CHEW/CHO		others	>=21years	>=11	no	yes	no	yes	yes	yes	yes	yes	yes	yes	yes	no	no	1	yes	1	yes	1	malaria rapid diagnostic test	1	yes	1	blood	1	collecting blood from finger	1	50 micro-litres(one drop)	0	4 drops	1	about 15 minutes	1	yes
186	ebonyi central	no	yes	no	ikwo	PMI-supported	40	female	married	tertiary	>secondary	CHEW/CHO		others	>=21years	>=11	no	yes	no	yes	yes	yes	yes	yes	yes	yes	yes	no	no	1	yes	1	yes	1	malaria rapid diagnostic test	1	yes	1	blood	1	collecting blood from finger	1	50 micro-litres(one drop)	0	4 drops	1	about 15 minutes	1	yes
187	ebonyi central	no	yes	no	ikwo	PMI-supported	40	female	married	tertiary	>secondary	CHEW/CHO		others	>=21years	>=11	no	yes	no	yes	yes	yes	yes	yes	yes	yes	yes	no	no	1	yes	1	yes	1	malaria rapid diagnostic test	1	yes	1	blood	1	collecting blood from finger	1	25 micro-litres(half drop)	0	2 drops	0	about 15 minutes	1	yes
188	ebonyi central	no	yes	no	ikwo	PMI-supported	36	female	married	tertiary	>secondary	nurse/midwife		others	>=21years	>=11	no	yes	no	yes	yes	yes	yes	yes	yes	yes	yes	no	no	1	yes	1	yes	1	malaria rapid diagnostic test	1	yes	1	blood	1	collecting blood from finger	1	50 micro-litres(one drop)	0	2 drops	0	about 15 minutes	1	yes
189	ebonyi central	no	yes	no	ikwo	not PMI-supported	30	female	married	secondary	<=secondary	health attendant		health attendant	<=5years	<=10	no	yes	no	yes	yes	no	no	no	no	yes	no	no	yes	0	no	0	yes	1	malaria rapid diagnostic test	1	yes	1	blood	1	collecting blood from finger	1	50 micro-litres(one drop)	0	4 drops	1	about 15 minutes	1	no
190	ebonyi central	no	yes	no	ikwo	not PMI-supported	35	female	married	tertiary	>secondary	CHEW/CHO		others	>=21years	>=11	no	yes	no	yes	yes	yes	yes	yes	yes	yes	no	no	yes	0	no	0	yes	1	malaria rapid diagnostic test	1	yes	1	blood	1	collecting blood from finger	1	50 micro-litres(one drop)	0	4 drops	1	about 15 minutes	1	no
191	ebonyi central	no	yes	no	ikwo	not PMI-supported	35	female	married	tertiary	>secondary	CHEW/CHO		others	6-10years	<=10	no	yes	no	yes	yes	yes	yes	yes	yes	yes	no	no	yes	0	no	0	yes	1	malaria rapid diagnostic test	1	yes	1	blood	1	collecting blood from finger	1	50 micro-litres(one drop)	0	4 drops	1	about 15 minutes	1	yes
192	ebonyi central	no	yes	no	ikwo	PMI-supported	45	female	married	tertiary	>secondary	CHEW/CHO		others	6-10years	<=10	no	yes	no	yes	yes	yes	yes	yes	yes	yes	yes	no	no	1	yes	1	yes	1	malaria rapid diagnostic test	1	yes	1	blood	1	collecting blood from finger	1	25 micro-litres(half drop)	0	3 drops	0	about 5 minutes	0	yes
193	ebonyi central	no	yes	no	ikwo	PMI-supported	44	male	married	tertiary	>secondary	CHEW/CHO		others	16-20years	>=11	no	yes	no	yes	yes	yes	yes	yes	yes	yes	yes	no	no	1	yes	1	yes	1	malaria rapid diagnostic test	1	yes	1	blood	1	collecting blood from finger	1	1 milli-litre	0	4 drops	1	about 15 minutes	1	don't know
194	ebonyi central	no	yes	no	ikwo	PMI-supported	46	female	married	tertiary	>secondary	CHEW/CHO		others	16-20years	>=11	no	yes	no	yes	yes	yes	yes	yes	yes	yes	yes	no	no	1	yes	1	yes	1	malaria rapid diagnostic test	1	yes	1	blood	1	collecting blood from finger	1	1 milli-litre	0	4 drops	1	about 15 minutes	1	don't know
195	ebonyi central	no	yes	no	ikwo	PMI-supported	47	female	married	secondary	<=secondary	health attendant		health attendant	>=21years	>=11	no	yes	no	yes	yes	yes	yes	yes	yes	yes	yes	no	no	1	yes	1	yes	1	malaria rapid diagnostic test	1	yes	1	blood	1	collecting blood from finger	1	1 milli-litre	0	4 drops	1	about 15 minutes	1	don't know
196	ebonyi central	no	yes	no	ikwo	PMI-supported	52	male	married	secondary	<=secondary	health attendant		health attendant	>=21years	>=11	no	yes	no	yes	yes	yes	yes	yes	yes	yes	yes	no	no	1	yes	1	yes	1	malaria rapid diagnostic test	1	yes	1	blood	1	collecting blood from finger	1	1 milli-litre	0	4 drops	1	about 15 minutes	1	don't know
197	ebonyi central	no	yes	no	ikwo	PMI-supported	22	female	single	secondary	<=secondary	health attendant		health attendant	<=5years	<=10	no	yes	no	yes	no	no	no	no	no	yes	yes	no	yes	0	yes	1	yes	1	malaria rapid diagnostic test	1	yes	1	blood	1	collecting blood from finger	1	5 micro-litres	1	4 drops	1	about 15 minutes	1	yes
198	ebonyi central	no	yes	no	ikwo	PMI-supported	35	female	married	tertiary	>secondary	CHEW/CHO		others	11-15years	>=11	no	yes	no	yes	yes	yes	yes	yes	yes	yes	yes	no	no	1	yes	1	yes	1	malaria rapid diagnostic test	1	yes	1	blood	1	collecting blood from finger	1	50 micro-litres(one drop)	0	4 drops	1	about 15 minutes	1	no
199	ebonyi central	no	yes	no	ikwo	PMI-supported	22	female	single	secondary	<=secondary	health attendant		health attendant	<=5years	<=10	no	yes	no	yes	no	yes	yes	yes	yes	yes	no	no	yes	0	yes	1	yes	1	malaria rapid diagnostic test	1	yes	1	blood	1	collecting blood from finger	1	5 micro-litres	1	4 drops	1	about 15 minutes	1	yes
200	ebonyi central	no	yes	no	ikwo	PMI-supported	25	female	single	secondary	<=secondary	health attendant		health attendant	<=5years	<=10	no	yes	no	yes	no	yes	yes	yes	yes	yes	no	no	no	1	yes	1	yes	1	malaria rapid diagnostic test	1	yes	1	blood	1	collecting blood from finger	1	1 milli-litre	0	4 drops	1	about 15 minutes	1	yes
201	ebonyi central	no	yes	no	ikwo	PMI-supported	37	male	married	secondary	<=secondary	health attendant		health attendant	6-10years	<=10	no	yes	no	yes	yes	yes	yes	no	yes	yes	no	no	yes	0	yes	1	yes	1	malaria random diagnostic test	0	yes	1	blood	1	collecting blood from finger	1	50 micro-litres(one drop)	0	4 drops	1	about 15 minutes	1	yes
202	ebonyi central	no	yes	no	ikwo	PMI-supported	49	female	married	tertiary	>secondary	CHEW/CHO		others	16-20years	>=11	no	yes	no	yes	yes	yes	yes	yes	yes	yes	yes	no	no	1	yes	1	yes	1	malaria rapid diagnostic test	1	yes	1	blood	1	collecting blood from finger	1	50 micro-litres(one drop)	0	4 drops	1	about 15 minutes	1	yes
203	ebonyi central	no	yes	no	ikwo	PMI-supported	26	female	married	secondary	<=secondary	health attendant		health attendant	<=5years	<=10	no	yes	no	yes	no	yes	yes	no	no	yes	no	no	yes	0	yes	1	yes	1	malaria rapid diagnostic test	1	yes	1	blood	1	collecting blood from finger	1	1 milli-litre	0	3 drops	0	about 15 minutes	1	yes
204	ebonyi central	no	yes	no	ikwo	PMI-supported	24	female	married	tertiary	>secondary	CHEW/CHO		others	<=5years	<=10	no	yes	no	yes	yes	yes	yes	yes	yes	yes	no	no	no	1	yes	1	yes	1	malaria rapid diagnostic test	1	yes	1	blood	1	collecting blood from finger	1	50 micro-litres(one drop)	0	4 drops	1	about 15 minutes	1	yes
205	ebonyi central	no	yes	no	ikwo	PMI-supported	34	female	widowed	tertiary	>secondary	CHEW/CHO		others	<=5years	<=10	no	yes	no	yes	yes	yes	yes	yes	yes	yes	no	no	no	1	yes	1	yes	1	malaria rapid diagnostic test	1	yes	1	blood	1	collecting blood from finger	1	50 micro-litres(one drop)	0	4 drops	1	about 15 minutes	1	yes
206	ebonyi central	no	yes	no	ikwo	not PMI-supported	30	female	married	tertiary	>secondary	CHEW/CHO		others	6-10years	<=10	no	yes	no	yes	no	yes	yes	no	yes	yes	no	no	no	1	yes	1	yes	1	malaria rapid diagnostic test	1	yes	1	blood	1	collecting blood from finger	1	1 milli-litre	0	4 drops	1	about 15 minutes	1	yes
207	ebonyi central	no	yes	no	ikwo	not PMI-supported	31	female	married	tertiary	>secondary	CHEW/CHO		others	16-20years	>=11	no	yes	no	yes	yes	yes	yes	yes	yes	yes	no	no	no	1	yes	1	yes	1	malaria rapid diagnostic test	1	yes	1	blood	1	collecting blood from finger	1	1 milli-litre	0	4 drops	1	about 15 minutes	1	yes
208	ebonyi central	no	yes	no	ikwo	not PMI-supported	35	female	married	secondary	<=secondary	health attendant		health attendant	16-20years	>=11	no	yes	no	yes	yes	yes	yes	yes	yes	yes	no	no	no	1	yes	1	yes	1	malaria rapid diagnostic test	1	yes	1	blood	1	collecting blood from finger	1	1 milli-litre	0	4 drops	1	about 15 minutes	1	yes
209	ebonyi central	no	yes	no	ikwo	PMI-supported	26	female	single	tertiary	>secondary	CHEW/CHO		others	6-10years	<=10	no	yes	no	yes	no	no	no	no	no	yes	no	no	yes	0	yes	1	yes	1	malaria rapid diagnostic test	1	yes	1	blood	1	collecting blood from finger	1	5 micro-litres	1	2 drops	0	about 15 minutes	1	yes
210	ebonyi central	no	yes	no	ikwo	PMI-supported	50	male	married	secondary	<=secondary	health attendant		health attendant	16-20years	>=11	no	yes	no	yes	yes	yes	yes	yes	yes	yes	no	no	yes	0	yes	1	yes	1	malaria rapid diagnostic test	1	yes	1	blood	1	collecting blood from finger	1	5 micro-litres	1	2 drops	0	about 15 minutes	1	yes
211	ebonyi central	no	yes	no	ikwo	PMI-supported	40	female	married	tertiary	>secondary	CHEW/CHO		others	>=21years	>=11	no	yes	no	yes	yes	yes	yes	yes	yes	yes	no	no	yes	0	yes	1	yes	1	malaria rapid diagnostic test	1	yes	1	blood	1	collecting blood from finger	1	5 micro-litres	1	2 drops	0	about 15 minutes	1	yes
212	ebonyi central	no	yes	no	ikwo	PMI-supported	29	female	married	secondary	<=secondary	health attendant		health attendant	11-15years	>=11	no	yes	no	yes	yes	yes	yes	yes	yes	yes	no	no	yes	0	yes	1	yes	1	malaria rapid diagnostic test	1	yes	1	blood	1	collecting blood from finger	1	5 micro-litres	1	2 drops	0	about 15 minutes	1	yes
213	ebonyi central	no	yes	no	ikwo	PMI-supported	48	female	widowed	primary	<=secondary	health attendant		health attendant	16-20years	>=11	yes	yes	no	yes	yes	yes	yes	yes	yes	yes	no	no	yes	0	yes	1	yes	1	malaria rapid diagnostic test	1	yes	1	blood	1	collecting blood from finger	1	5 micro-litres	1	2 drops	0	about 15 minutes	1	yes
214	ebonyi central	no	yes	no	ikwo	PMI-supported	25	male	married	secondary	<=secondary	health attendant		health attendant	6-10years	<=10	yes	yes	no	yes	no	yes	yes	yes	yes	yes	no	no	yes	0	yes	1	yes	1	malaria rapid diagnostic test	1	yes	1	blood	1	collecting blood from finger	1	5 micro-litres	1	2 drops	0	about 15 minutes	1	yes
215	ebonyi central	no	yes	no	ikwo	PMI-supported	35	female	married	tertiary	>secondary	CHEW/CHO		others	16-20years	>=11	no	yes	no	yes	yes	yes	yes	yes	yes	yes	yes	no	no	1	yes	1	yes	1	malaria rapid diagnostic test	1	yes	1	blood	1	collecting blood from finger	1	50 micro-litres(one drop)	0	4 drops	1	about 15 minutes	1	yes
216	ebonyi central	no	yes	no	ikwo	PMI-supported	27	female	single	tertiary	>secondary	CHEW/CHO		others	<=5years	<=10	no	yes	no	yes	yes	yes	yes	yes	yes	yes	yes	no	yes	0	yes	1	yes	1	malaria rapid diagnostic test	1	yes	1	blood	1	collecting blood from finger	1	50 micro-litres(one drop)	0	4 drops	1	about 15 minutes	1	yes
217	ebonyi central	no	yes	no	ikwo	PMI-supported	42	female	married	tertiary	>secondary	CHEW/CHO		others	16-20years	>=11	no	yes	no	yes	no	yes	no	no	yes	yes	yes	no	no	1	yes	1	yes	1	malaria rapid diagnostic test	1	yes	1	blood	1	collecting blood from finger	1	25 micro-litres(half drop)	0	4 drops	1	about 15 minutes	1	no
218	ebonyi central	no	yes	no	ikwo	PMI-supported	41	female	married	tertiary	>secondary	CHEW/CHO		others	16-20years	>=11	no	yes	no	yes	no	no	yes	no	yes	yes	yes	no	no	1	yes	1	yes	1	malaria rapid diagnostic test	1	yes	1	blood	1	collecting blood from finger	1	25 micro-litres(half drop)	0	4 drops	1	about 15 minutes	1	no
219	ebonyi central	no	yes	no	ikwo	PMI-supported	39	female	married	tertiary	>secondary	CHEW/CHO		others	16-20years	>=11	no	yes	no	yes	no	no	yes	no	yes	yes	yes	no	no	1	yes	1	yes	1	malaria rapid diagnostic test	1	yes	1	blood	1	collecting blood from finger	1	1 milli-litre	0	4 drops	1	about 15 minutes	1	no
220	ebonyi central	no	yes	no	ikwo	PMI-supported	27	female	single	tertiary	>secondary	CHEW/CHO		others	<=5years	<=10	no	yes	no	yes	no	yes	no	no	yes	yes	no	no	no	1	yes	1	yes	1	malaria rapid diagnostic test	1	yes	1	blood	1	collecting blood from finger	1	25 micro-litres(half drop)	0	4 drops	1	about 15 minutes	1	no
221	ebonyi central	no	yes	no	ikwo	PMI-supported	50	female	married	tertiary	>secondary	CHEW/CHO		others	>=21years	>=11	no	yes	no	yes	yes	yes	yes	yes	yes	yes	no	no	no	1	yes	1	yes	1	malaria rapid diagnostic test	1	yes	1	blood	1	collecting blood from finger	1	50 micro-litres(one drop)	0	2 drops	0	about 15 minutes	1	yes
222	ebonyi central	no	yes	no	ikwo	PMI-supported	24	female	married	tertiary	>secondary	CHEW/CHO		others	<=5years	<=10	no	yes	no	yes	yes	yes	yes	yes	yes	yes	no	no	yes	0	yes	1	yes	1	malaria rapid diagnostic test	1	yes	1	blood	1	collecting blood from finger	1	50 micro-litres(one drop)	0	4 drops	1	about 15 minutes	1	yes
223	ebonyi central	no	yes	no	ikwo	PMI-supported	34	female	married	tertiary	>secondary	CHEW/CHO		others	6-10years	<=10	no	yes	no	yes	yes	yes	yes	yes	yes	yes	no	no	no	1	yes	1	yes	1	malaria rapid diagnostic test	1	yes	1	blood	1	collecting blood from finger	1	50 micro-litres(one drop)	0	2 drops	0	about 15 minutes	1	yes
224	ebonyi central	no	yes	no	ikwo	PMI-supported	49	female	married	tertiary	>secondary	CHEW/CHO		others	>=21years	>=11	no	yes	no	yes	yes	yes	yes	yes	yes	yes	no	no	no	1	yes	1	yes	1	malaria rapid diagnostic test	1	yes	1	blood	1	collecting blood from finger	1	50 micro-litres(one drop)	0	4 drops	1	about 15 minutes	1	yes
225	ebonyi central	no	yes	no	ikwo	PMI-supported	43	female	married	tertiary	>secondary	CHEW/CHO		others	>=21years	>=11	no	yes	no	yes	yes	yes	yes	yes	yes	yes	no	no	no	1	yes	1	yes	1	malaria rapid diagnostic test	1	yes	1	blood	1	collecting blood from finger	1	50 micro-litres(one drop)	0	4 drops	1	about 15 minutes	1	yes
226	ebonyi central	no	yes	no	ikwo	PMI-supported	30	female	married	secondary	<=secondary	health attendant		health attendant	6-10years	<=10	yes	yes	no	yes	no	no	no	no	no	yes	no	no	yes	0	yes	1	yes	1	malaria rapid diagnostic test	1	yes	1	blood	1	collecting blood from finger	1	50 micro-litres(one drop)	0	4 drops	1	about 15 minutes	1	yes
227	ebonyi central	no	yes	no	ikwo	PMI-supported	30	female	married	tertiary	>secondary	CHEW/CHO		others	<=5years	<=10	yes	yes	no	yes	no	no	no	no	no	yes	no	no	yes	0	yes	1	yes	1	malaria rapid diagnostic test	1	yes	1	blood	1	collecting blood from finger	1	50 micro-litres(one drop)	0	4 drops	1	about 15 minutes	1	yes
228	ebonyi central	no	yes	no	ikwo	PMI-supported	47	female	married	tertiary	>secondary	CHEW/CHO		others	6-10years	<=10	no	yes	no	yes	yes	yes	yes	yes	yes	yes	yes	no	no	1	yes	1	yes	1	malaria rapid diagnostic test	1	yes	1	blood	1	collecting blood from finger	1	25 micro-litres(half drop)	0	3 drops	0	about 5 minutes	0	yes
229	ebonyi central	no	yes	no	ikwo	PMI-supported	33	male	single	tertiary	>secondary	other	EHO	others	<=5years	<=10	no	yes	no	yes	yes	yes	yes	yes	yes	yes	no	no	no	1	yes	1	yes	1	malaria rapid diagnostic test	1	yes	1	blood	1	collecting blood from finger	1	25 micro-litres(half drop)	0	3 drops	0	about 5 minutes	0	yes
230	ebonyi central	no	yes	no	ikwo	PMI-supported	23	female	married	tertiary	>secondary	CHEW/CHO		others	<=5years	<=10	no	yes	no	yes	yes	yes	yes	yes	yes	yes	yes	no	no	1	yes	1	yes	1	malaria rapid diagnostic test	1	yes	1	blood	1	collecting blood from finger	1	1 milli-litre	0	4 drops	1	about 15 minutes	1	yes
231	ebonyi central	no	yes	no	ikwo	PMI-supported	35	female	married	tertiary	>secondary	CHEW/CHO		others	<=5years	<=10	no	yes	no	yes	no	yes	yes	yes	yes	yes	yes	no	no	1	yes	1	yes	1	malaria rapid diagnostic test	1	yes	1	blood	1	collecting blood from finger	1	50 micro-litres(one drop)	0	4 drops	1	about 15 minutes	1	yes
232	ebonyi central	no	yes	no	ikwo	not PMI-supported	26	female	married	tertiary	>secondary	CHEW/CHO		others	<=5years	<=10	no	yes	no	yes	yes	yes	yes	yes	yes	yes	yes	no	no	1	yes	1	yes	1	malaria rapid diagnostic test	1	yes	1	blood	1	collecting blood from finger	1	1 milli-litre	0	4 drops	1	about 15 minutes	1	yes
233	ebonyi central	no	yes	no	ikwo	not PMI-supported	36	male	married	tertiary	>secondary	CHEW/CHO		others	11-15years	>=11	no	yes	no	yes	yes	yes	yes	yes	yes	yes	yes	no	no	1	yes	1	yes	1	malaria rapid diagnostic test	1	yes	1	blood	1	collecting blood from finger	1	5 micro-litres	1	3 drops	0	about 15 minutes	1	yes
234	ebonyi central	no	yes	no	ikwo	not PMI-supported	26	female	married	secondary	<=secondary	health attendant		health attendant	<=5years	<=10	yes	yes	no	yes	yes	yes	yes	no	no	yes	no	no	yes	0	yes	1	yes	1	malaria rapid diagnostic test	1	yes	1	blood	1	collecting blood from finger	1	50 micro-litres(one drop)	0	4 drops	1	about 15 minutes	1	yes
235	ebonyi central	no	yes	no	ikwo	not PMI-supported	28	female	married	secondary	<=secondary	health attendant		health attendant	6-10years	<=10	yes	yes	no	yes	yes	yes	yes	yes	yes	yes	no	no	yes	0	no	0	yes	1	malaria rapid diagnostic test	1	yes	1	blood	1	collecting blood from finger	1	50 micro-litres(one drop)	0	4 drops	1	about 15 minutes	1	yes
236	ebonyi central	no	yes	no	ikwo	not PMI-supported	24	female	single	tertiary	>secondary	CHEW/CHO		others	<=5years	<=10	yes	yes	no	yes	no	no	no	yes	yes	yes	no	no	yes	0	yes	1	yes	1	malaria rapid diagnostic test	1	yes	1	blood	1	collecting blood from finger	1	50 micro-litres(one drop)	0	4 drops	1	about 15 minutes	1	yes
237	ebonyi central	no	yes	no	ikwo	PMI-supported	28	female	single	secondary	<=secondary	health attendant		health attendant	<=5years	<=10	no	yes	no	yes	no	yes	yes	yes	yes	yes	yes	no	no	1	yes	1	yes	1	malaria rapid diagnostic test	1	yes	1	blood	1	collecting blood from finger	1	25 micro-litres(half drop)	0	3 drops	0	about 15 minutes	1	no
238	ebonyi central	no	yes	no	ikwo	PMI-supported	35	female	married	tertiary	>secondary	CHEW/CHO		others	16-20years	>=11	no	yes	no	yes	yes	yes	yes	yes	yes	yes	yes	no	no	1	yes	1	yes	1	malaria rapid diagnostic test	1	yes	1	blood	1	collecting blood from finger	1	5 micro-litres	1	4 drops	1	about 15 minutes	1	yes
239	ebonyi central	no	yes	no	ikwo	not PMI-supported	23	female	married	tertiary	>secondary	CHEW/CHO		others	6-10years	<=10	no	yes	no	yes	yes	yes	yes	yes	yes	yes	no	no	no	1	yes	1	yes	1	malaria rapid diagnostic test	1	yes	1	blood	1	collecting blood from finger	1	50 micro-litres(one drop)	0	2 drops	0	about 15 minutes	1	yes
240	ebonyi central	no	yes	no	ikwo	not PMI-supported	32	female	married	tertiary	>secondary	CHEW/CHO		others	16-20years	>=11	no	yes	no	yes	yes	yes	yes	yes	yes	yes	yes	no	no	1	yes	1	yes	1	malaria rapid diagnostic test	1	yes	1	blood	1	collecting blood from finger	1	50 micro-litres(one drop)	0	2 drops	0	about 15 minutes	1	yes
241	ebonyi central	no	yes	no	ikwo	not PMI-supported	33	female	married	tertiary	>secondary	CHEW/CHO		others	11-15years	>=11	yes	yes	no	yes	yes	yes	yes	yes	yes	yes	no	no	no	1	yes	1	yes	1	malaria rapid diagnostic test	1	yes	1	blood	1	collecting blood from finger	1	50 micro-litres(one drop)	0	1 drop	0	about 5 minutes	0	yes
242	ebonyi central	no	yes	no	ikwo	not PMI-supported	45	female	married	tertiary	>secondary	CHEW/CHO		others	>=21years	>=11	no	yes	no	yes	yes	yes	yes	yes	yes	yes	yes	no	no	1	yes	1	yes	1	malaria rapid diagnostic test	1	yes	1	blood	1	collecting blood from finger	1	25 micro-litres(half drop)	0	4 drops	1	about 15 minutes	1	yes
243	ebonyi central	no	yes	no	ikwo	PMI-supported	55	female	married	tertiary	>secondary	health attendant		health attendant	16-20years	>=11	no	yes	no	yes	yes	yes	yes	yes	yes	yes	yes	no	no	1	yes	1	yes	1	malaria rapid diagnostic test	1	yes	1	blood	1	collecting blood from finger	1	1 milli-litre	0	2 drops	0	about 15 minutes	1	yes
244	ebonyi central	no	yes	no	ikwo	PMI-supported	38	female	married	secondary	<=secondary	health attendant		health attendant	6-10years	<=10	yes	yes	no	yes	yes	yes	yes	yes	yes	yes	yes	no	no	1	yes	1	yes	1	malaria rapid diagnostic test	1	yes	1	blood	1	collecting blood from finger	1	50 micro-litres(one drop)	0	2 drops	0	about 15 minutes	1	yes
245	ebonyi central	no	yes	no	ikwo	not PMI-supported	40	female	married	tertiary	>secondary	CHEW/CHO		others	16-20years	>=11	yes	yes	no	yes	yes	no	yes	no	no	yes	yes	no	no	1	yes	1	yes	1	malaria rapid diagnostic test	1	yes	1	blood	1	collecting blood from finger	1	50 micro-litres(one drop)	0	2 drops	0	about 15 minutes	1	yes
246	ebonyi central	no	yes	no	ikwo	not PMI-supported	39	female	married	secondary	<=secondary	health attendant		health attendant	11-15years	>=11	yes	yes	no	yes	yes	no	yes	yes	no	yes	no	no	yes	0	yes	1	yes	1	malaria rapid diagnostic test	1	yes	1	blood	1	collecting blood from finger	1	50 micro-litres(one drop)	0	2 drops	0	about 5 minutes	0	don't know
247	ebonyi central	no	yes	no	ikwo	not PMI-supported	37	female	widowed	secondary	<=secondary	health attendant		health attendant	11-15years	>=11	yes	yes	no	yes	no	yes	yes	yes	no	yes	yes	no	no	1	yes	1	yes	1	malaria rapid diagnostic test	1	yes	1	blood	1	collecting blood from finger	1	50 micro-litres(one drop)	0	2 drops	0	about one minute	0	yes
248	ebonyi central	no	yes	no	ikwo	not PMI-supported	36	female	married	tertiary	>secondary	CHEW/CHO		others	6-10years	<=10	yes	yes	no	yes	yes	yes	yes	yes	no	yes	yes	no	yes	0	yes	1	yes	1	malaria rapid diagnostic test	1	yes	1	blood	1	collecting blood from finger	1	50 micro-litres(one drop)	0	2 drops	0	about 15 minutes	1	no
249	ebonyi central	no	yes	no	ikwo	not PMI-supported	29	female	married	secondary	<=secondary	health attendant		health attendant	<=5years	<=10	yes	no	no	yes	yes	yes	yes	yes	yes	yes	no	no	yes	0	yes	1	yes	1	malaria rapid diagnostic test	1	yes	1	blood	1	collecting blood from finger	1	50 micro-litres(one drop)	0	2 drops	0	about 15 minutes	1	don't know
250	ebonyi central	no	yes	no	ezza north	PMI-supported	39	female	married	tertiary	>secondary	CHEW/CHO		others	>=21years	>=11	yes	yes	no	yes	yes	yes	yes	yes	yes	yes	yes	no	no	1	yes	1	yes	1	malaria routine diagnostic test	0	yes	1	blood	1	collecting blood from finger	1	50 micro-litres(one drop)	0	2 drops	0	about 5 minutes	0	yes
251	ebonyi central	no	yes	no	ezza north	PMI-supported	51	female	married	secondary	<=secondary	health attendant		health attendant	>=21years	>=11	yes	yes	no	yes	yes	yes	yes	yes	yes	yes	yes	no	no	1	yes	1	yes	1	malaria routine diagnostic test	0	yes	1	blood	1	collecting blood from finger	1	50 micro-litres(one drop)	0	2 drops	0	about 5 minutes	0	yes
252	ebonyi central	no	yes	no	ezza north	PMI-supported	43	female	married	secondary	<=secondary	health attendant		health attendant	11-15years	>=11	yes	yes	no	yes	yes	yes	yes	yes	yes	yes	yes	no	no	1	yes	1	yes	1	malaria routine diagnostic test	0	yes	1	blood	1	collecting blood from finger	1	50 micro-litres(one drop)	0	2 drops	0	about 5 minutes	0	yes
253	ebonyi central	no	yes	no	ezza north	PMI-supported	41	female	married	secondary	<=secondary	health attendant		health attendant	6-10years	<=10	yes	yes	no	yes	yes	no	yes	yes	yes	yes	no	no	no	1	yes	1	yes	1	malaria routine diagnostic test	0	yes	1	blood	1	collecting blood from finger	1	50 micro-litres(one drop)	0	2 drops	0	about 5 minutes	0	yes
254	ebonyi central	no	yes	no	ezza north	PMI-supported	23	female	married	tertiary	>secondary	CHEW/CHO		others	<=5years	<=10	no	yes	no	yes	yes	yes	yes	yes	yes	yes	no	no	no	1	yes	1	yes	1	malaria routine diagnostic test	0	yes	1	blood	1	collecting blood from finger	1	50 micro-litres(one drop)	0	2 drops	0	about 5 minutes	0	no
255	ebonyi central	no	yes	no	ezza north	PMI-supported	37	female	married	secondary	<=secondary	health attendant		health attendant	6-10years	<=10	yes	no	no	yes	yes	no	yes	yes	no	yes	yes	no	no	1	yes	1	yes	1	malaria rapid diagnostic test	1	yes	1	blood	1	collecting blood from finger	1	50 micro-litres(one drop)	0	2 drops	0	about 5 minutes	0	yes
256	ebonyi central	no	yes	no	ezza north	PMI-supported	34	female	married	secondary	<=secondary	health attendant		health attendant	6-10years	<=10	yes	yes	no	yes	yes	yes	yes	yes	yes	yes	yes	no	no	1	yes	1	yes	1	malaria rapid diagnostic test	1	yes	1	blood	1	collecting blood from finger	1	50 micro-litres(one drop)	0	2 drops	0	about 5 minutes	0	yes
257	ebonyi central	no	yes	no	ezza north	PMI-supported	22	female	married	secondary	<=secondary	health attendant		health attendant	<=5years	<=10	no	yes	no	yes	yes	yes	yes	yes	yes	yes	no	no	no	1	yes	1	yes	1	malaria rapid diagnostic test	1	yes	1	blood	1	collecting blood from finger	1	50 micro-litres(one drop)	0	2 drops	0	about 5 minutes	0	no
258	ebonyi central	no	yes	no	ezza north	PMI-supported	35	male	married	secondary	<=secondary	health attendant		health attendant	6-10years	<=10	yes	yes	no	yes	yes	no	yes	yes	yes	yes	yes	no	no	1	yes	1	yes	1	malaria routine diagnostic test	0	yes	1	blood	1	collecting blood from finger	1	50 micro-litres(one drop)	0	2 drops	0	about 5 minutes	0	yes
259	ebonyi central	no	yes	no	ezza north	PMI-supported	35	male	married	secondary	<=secondary	health attendant		health attendant	6-10years	<=10	yes	yes	no	yes	no	yes	yes	yes	yes	yes	yes	no	no	1	yes	1	yes	1	malaria routine diagnostic test	0	yes	1	blood	1	collecting blood from finger	1	50 micro-litres(one drop)	0	2 drops	0	about 5 minutes	0	yes
260	ebonyi central	no	yes	no	ezza north	PMI-supported	39	female	married	secondary	<=secondary	health attendant		health attendant	11-15years	>=11	yes	yes	no	yes	yes	yes	yes	yes	yes	yes	yes	no	no	1	yes	1	yes	1	malaria rapid diagnostic test	1	yes	1	blood	1	collecting blood from finger	1	50 micro-litres(one drop)	0	2 drops	0	about 5 minutes	0	yes
261	ebonyi central	no	yes	no	ezza north	PMI-supported	33	female	married	tertiary	>secondary	CHEW/CHO		others	6-10years	<=10	yes	yes	no	yes	yes	yes	yes	yes	yes	yes	yes	no	no	1	yes	1	yes	1	malaria rapid diagnostic test	1	yes	1	blood	1	collecting blood from finger	1	50 micro-litres(one drop)	0	4 drops	1	about 15 minutes	1	yes
262	ebonyi central	no	yes	no	ezza north	PMI-supported	35	female	married	tertiary	>secondary	health attendant		health attendant	6-10years	<=10	yes	yes	no	yes	yes	no	yes	yes	yes	yes	yes	no	no	1	yes	1	yes	1	malaria rapid diagnostic test	1	yes	1	blood	1	collecting blood from finger	1	50 micro-litres(one drop)	0	4 drops	1	about 5 minutes	0	yes
263	ebonyi central	no	yes	no	ezza north	PMI-supported	38	female	married	secondary	<=secondary	health attendant		health attendant	6-10years	<=10	yes	yes	no	yes	yes	no	yes	yes	yes	yes	yes	no	no	1	yes	1	yes	1	malaria rapid diagnostic test	1	yes	1	blood	1	collecting blood from finger	1	50 micro-litres(one drop)	0	4 drops	1	about 5 minutes	0	yes
264	ebonyi central	no	yes	no	ezza north	PMI-supported	31	female	single	tertiary	>secondary	nurse/midwife		others	6-10years	<=10	yes	yes	no	yes	yes	yes	yes	yes	yes	yes	yes	no	no	1	yes	1	yes	1	malaria rapid diagnostic test	1	yes	1	blood	1	collecting blood from finger	1	50 micro-litres(one drop)	0	3 drops	0	about 5 minutes	0	yes
265	ebonyi central	no	yes	no	ezza north	PMI-supported	36	female	married	tertiary	>secondary	CHEW/CHO		others	11-15years	>=11	yes	yes	no	yes	yes	no	yes	yes	yes	yes	yes	no	no	1	yes	1	yes	1	malaria rapid diagnostic test	1	yes	1	blood	1	collecting blood from finger	1	50 micro-litres(one drop)	0	4 drops	1	about 5 minutes	0	yes
266	ebonyi central	no	yes	no	ezza north	PMI-supported	30	female	married	tertiary	>secondary	nurse/midwife		others	6-10years	<=10	yes	yes	no	yes	yes	no	yes	yes	yes	yes	yes	no	no	1	yes	1	yes	1	malaria rapid diagnostic test	1	yes	1	blood	1	collecting blood from finger	1	50 micro-litres(one drop)	0	4 drops	1	about 5 minutes	0	yes
267	ebonyi central	no	yes	no	ezza north	PMI-supported	38	female	married	secondary	<=secondary	health attendant		health attendant	6-10years	<=10	yes	yes	no	yes	yes	no	yes	yes	yes	yes	yes	no	no	1	yes	1	yes	1	malaria rapid diagnostic test	1	yes	1	blood	1	collecting blood from finger	1	50 micro-litres(one drop)	0	4 drops	1	about 5 minutes	0	yes
268	ebonyi central	no	yes	no	ezza north	PMI-supported	41	female	married	secondary	<=secondary	health attendant		health attendant	16-20years	>=11	no	yes	no	yes	yes	yes	yes	yes	yes	yes	no	no	no	1	yes	1	yes	1	malaria random diagnostic test	0	yes	1	blood	1	collecting blood from finger	1	50 micro-litres(one drop)	0	2 drops	0	about 5 minutes	0	yes
269	ebonyi central	no	yes	no	ezza north	PMI-supported	20	female	single	secondary	<=secondary	health attendant		health attendant	<=5years	<=10	yes	yes	no	yes	yes	yes	no	yes	yes	yes	yes	no	no	1	yes	1	yes	1	malaria rapid diagnostic test	1	yes	1	blood	1	collecting blood from finger	1	50 micro-litres(one drop)	0	3 drops	0	about 5 minutes	0	yes
270	ebonyi central	no	yes	no	ezza north	PMI-supported	32	female	married	primary	<=secondary	health attendant		health attendant	6-10years	<=10	no	yes	no	yes	yes	yes	yes	yes	yes	yes	no	no	no	1	yes	1	yes	1	malaria random diagnostic test	0	yes	1	blood	1	collecting blood from finger	1	50 micro-litres(one drop)	0	2 drops	0	about 5 minutes	0	yes
271	ebonyi central	no	yes	no	ezza north	PMI-supported	42	female	married	tertiary	>secondary	CHEW/CHO		others	16-20years	>=11	no	yes	no	yes	yes	yes	yes	yes	yes	yes	no	no	no	1	yes	1	yes	1	malaria rapid diagnostic test	1	yes	1	blood	1	collecting blood from finger	1	50 micro-litres(one drop)	0	2 drops	0	about 5 minutes	0	yes
272	ebonyi central	no	yes	no	ezza north	PMI-supported	52	female	married	tertiary	>secondary	CHEW/CHO		others	>=21years	>=11	yes	yes	no	yes	no	yes	yes	yes	yes	yes	yes	no	no	1	yes	1	yes	1	malaria rapid diagnostic test	1	yes	1	blood	1	collecting blood from finger	1	50 micro-litres(one drop)	0	2 drops	0	about 15 minutes	1	yes
273	ebonyi central	no	yes	no	ezza north	not PMI-supported	47	female	married	tertiary	>secondary	CHEW/CHO		others	16-20years	>=11	no	yes	no	yes	yes	yes	yes	yes	yes	yes	no	no	no	1	yes	1	yes	1	malaria rapid diagnostic test	1	yes	1	blood	1	collecting blood from finger	1	50 micro-litres(one drop)	0	2 drops	0	about 15 minutes	1	yes
274	ebonyi central	no	yes	no	ezza north	not PMI-supported	43	female	married	secondary	<=secondary	health attendant		health attendant	>=21years	>=11	no	yes	no	yes	no	yes	yes	yes	yes	yes	yes	no	no	1	yes	1	yes	1	malaria rapid diagnostic test	1	yes	1	blood	1	collecting blood from finger	1	50 micro-litres(one drop)	0	2 drops	0	about 15 minutes	1	yes
275	ebonyi central	no	yes	no	ezza north	PMI-supported	40	female	married	tertiary	>secondary	CHEW/CHO		others	16-20years	>=11	no	yes	no	yes	yes	yes	yes	yes	yes	yes	no	no	no	1	yes	1	yes	1	malaria routine diagnostic test	0	yes	1	blood	1	collecting blood from finger	1	50 micro-litres(one drop)	0	2 drops	0	about 5 minutes	0	yes
276	ebonyi central	no	yes	no	ezza north	PMI-supported	31	female	married	secondary	<=secondary	health attendant		health attendant	<=5years	<=10	yes	yes	no	yes	yes	yes	yes	yes	yes	yes	no	no	no	1	yes	1	yes	1	malaria routine diagnostic test	0	yes	1	blood	1	collecting blood from finger	1	50 micro-litres(one drop)	0	2 drops	0	about 5 minutes	0	yes
277	ebonyi central	no	yes	no	ezza north	PMI-supported	38	female	married	tertiary	>secondary	CHEW/CHO		others	11-15years	>=11	no	yes	no	yes	no	no	no	no	no	yes	no	no	no	1	yes	1	yes	1	malaria rapid diagnostic test	1	yes	1	blood	1	collecting blood from finger	1	50 micro-litres(one drop)	0	1 drop	0	about 15 minutes	1	don't know
278	ebonyi central	no	yes	no	ezza north	PMI-supported	40	female	married	primary	<=secondary	health attendant		health attendant	11-15years	>=11	yes	yes	no	yes	yes	yes	yes	yes	yes	yes	no	no	no	1	yes	1	yes	1	malaria rapid diagnostic test	1	yes	1	blood	1	collecting blood from finger	1	50 micro-litres(one drop)	0	2 drops	0	about 5 minutes	0	yes
279	ebonyi central	no	yes	no	ezza north	PMI-supported	30	female	married	tertiary	>secondary	CHEW/CHO		others	6-10years	<=10	no	yes	no	yes	yes	yes	yes	yes	yes	yes	no	no	no	1	yes	1	yes	1	malaria rapid diagnostic test	1	yes	1	blood	1	collecting blood from finger	1	50 micro-litres(one drop)	0	2 drops	0	about 15 minutes	1	yes
280	ebonyi central	no	yes	no	ezza north	PMI-supported	40	female	married	primary	<=secondary	health attendant		health attendant	<=5years	<=10	no	yes	no	yes	yes	yes	yes	yes	yes	yes	no	no	no	1	yes	1	yes	1	malaria rapid diagnostic test	1	yes	1	blood	1	collecting blood from finger	1	50 micro-litres(one drop)	0	2 drops	0	about 5 minutes	0	yes
281	ebonyi central	no	yes	no	ezza north	PMI-supported	43	female	married	tertiary	>secondary	CHEW/CHO		others	11-15years	>=11	no	yes	no	yes	yes	yes	yes	yes	yes	yes	no	no	no	1	yes	1	yes	1	malaria rapid diagnostic test	1	yes	1	blood	1	collecting blood from finger	1	50 micro-litres(one drop)	0	2 drops	0	about 15 minutes	1	yes
282	ebonyi central	no	yes	no	ezza north	PMI-supported	50	male	married	secondary	<=secondary	health attendant		health attendant	>=21years	>=11	no	yes	no	yes	yes	yes	yes	yes	yes	yes	no	no	no	1	yes	1	yes	1	malaria rapid diagnostic test	1	yes	1	blood	1	collecting blood from finger	1	50 micro-litres(one drop)	0	2 drops	0	about 15 minutes	1	yes
283	ebonyi central	no	yes	no	ezza north	PMI-supported	38	female	married	tertiary	>secondary	CHEW/CHO		others	11-15years	>=11	yes	yes	no	yes	yes	yes	yes	yes	yes	yes	yes	no	no	1	yes	1	yes	1	malaria rapid diagnostic test	1	yes	1	blood	1	collecting blood from finger	1	50 micro-litres(one drop)	0	4 drops	1	about 15 minutes	1	yes
284	ebonyi central	no	yes	no	ezza north	not PMI-supported	50	female	married	secondary	<=secondary	health attendant		health attendant	16-20years	>=11	no	yes	no	yes	yes	yes	yes	yes	yes	yes	no	no	no	1	yes	1	yes	1	malaria rapid diagnostic test	1	yes	1	blood	1	collecting blood from finger	1	50 micro-litres(one drop)	0	2 drops	0	about 5 minutes	0	yes
285	ebonyi central	no	yes	no	ezza north	not PMI-supported	46	female	married	tertiary	>secondary	CHEW/CHO		others	11-15years	>=11	no	yes	no	yes	yes	yes	yes	yes	yes	yes	no	no	no	1	yes	1	yes	1	malaria rapid diagnostic test	1	yes	1	blood	1	collecting blood from finger	1	50 micro-litres(one drop)	0	2 drops	0	about 5 minutes	0	yes
286	ebonyi central	no	yes	no	ezza north	not PMI-supported	37	female	married	tertiary	>secondary	CHEW/CHO		others	6-10years	<=10	yes	yes	no	yes	yes	no	yes	yes	yes	yes	no	no	no	1	yes	1	yes	1	malaria rapid diagnostic test	1	yes	1	blood	1	collecting blood from finger	1	50 micro-litres(one drop)	0	2 drops	0	about 5 minutes	0	yes
287	ebonyi central	no	yes	no	ezza north	not PMI-supported	35	male	married	secondary	<=secondary	health attendant		health attendant	6-10years	<=10	no	yes	no	yes	yes	yes	yes	yes	yes	yes	no	no	no	1	yes	1	yes	1	malaria rapid diagnostic test	1	yes	1	blood	1	collecting blood from finger	1	50 micro-litres(one drop)	0	2 drops	0	about 5 minutes	0	yes
288	ebonyi central	no	yes	no	ezza north	not PMI-supported	20	female	single	secondary	<=secondary	health attendant		health attendant	<=5years	<=10	yes	yes	no	yes	yes	yes	no	yes	yes	yes	yes	no	no	1	yes	1	yes	1	malaria rapid diagnostic test	1	yes	1	blood	1	collecting blood from finger	1	50 micro-litres(one drop)	0	3 drops	0	about 5 minutes	0	yes
289	ebonyi central	no	yes	no	ezza north	PMI-supported	39	female	single	tertiary	>secondary	CHEW/CHO		others	16-20years	>=11	no	yes	no	yes	yes	yes	yes	no	yes	yes	no	no	yes	0	yes	1	yes	1	malaria rapid diagnostic test	1	yes	1	blood	1	collecting blood from finger	1	5 micro-litres	1	2 drops	0	about 15 minutes	1	yes
290	ebonyi central	no	yes	no	ezza north	PMI-supported	34	male	married	tertiary	>secondary	CHEW/CHO		others	6-10years	<=10	yes	yes	no	yes	yes	yes	yes	no	yes	yes	yes	no	no	1	yes	1	yes	1	malaria rapid diagnostic test	1	yes	1	blood	1	collecting blood from finger	1	50 micro-litres(one drop)	0	2 drops	0	about 5 minutes	0	yes
291	ebonyi central	no	yes	no	ezza north	PMI-supported	57	male	married	tertiary	>secondary	CHEW/CHO		others	>=21years	>=11	no	yes	no	yes	no	yes	yes	no	yes	yes	yes	no	yes	0	yes	1	yes	1	malaria rapid diagnostic test	1	yes	1	blood	1	collecting blood from finger	1	50 micro-litres(one drop)	0	2 drops	0	about 5 minutes	0	yes
292	ebonyi central	no	yes	no	ezza north	PMI-supported	37	male	married	secondary	<=secondary	health attendant		health attendant	16-20years	>=11	no	yes	no	yes	no	yes	yes	no	yes	yes	no	no	yes	0	yes	1	yes	1	malaria rapid diagnostic test	1	yes	1	blood	1	collecting blood from finger	1	5 micro-litres	1	2 drops	0	about 15 minutes	1	yes
293	ebonyi central	no	yes	no	ezza north	PMI-supported	36	female	married	tertiary	>secondary	CHEW/CHO		others	11-15years	>=11	yes	yes	no	yes	yes	yes	yes	yes	yes	yes	no	no	no	1	yes	1	yes	1	malaria rapid diagnostic test	1	yes	1	blood	1	collecting blood from finger	1	50 micro-litres(one drop)	0	2 drops	0	about 5 minutes	0	yes
294	ebonyi central	no	yes	no	ezza north	PMI-supported	37	male	married	tertiary	>secondary	CHEW/CHO		others	6-10years	<=10	no	yes	no	yes	no	yes	yes	yes	no	yes	yes	no	no	1	yes	1	yes	1	malaria rapid diagnostic test	1	yes	1	blood	1	collecting blood from finger	1	50 micro-litres(one drop)	0	2 drops	0	about 15 minutes	1	yes
295	ebonyi central	no	yes	no	ezza north	PMI-supported	56	male	married	tertiary	>secondary	CHEW/CHO		others	16-20years	>=11	no	yes	no	yes	yes	yes	yes	yes	yes	yes	yes	no	no	1	yes	1	yes	1	malaria rapid diagnostic test	1	yes	1	blood	1	collecting blood from finger	1	1 milli-litre	0	2 drops	0	about 15 minutes	1	yes
296	ebonyi central	no	yes	no	ezza north	PMI-supported	40	male	married	secondary	<=secondary	health attendant		health attendant	16-20years	>=11	yes	yes	no	yes	yes	yes	yes	yes	yes	yes	yes	no	no	1	yes	1	yes	1	malaria rapid diagnostic test	1	yes	1	blood	1	collecting blood from finger	1	50 micro-litres(one drop)	0	3 drops	0	about 5 minutes	0	yes
297	ebonyi central	no	yes	no	ezza north	PMI-supported	28	female	divorced/separated	secondary	<=secondary	health attendant		health attendant	<=5years	<=10	yes	yes	no	yes	yes	yes	yes	yes	yes	yes	yes	no	no	1	yes	1	yes	1	malaria rapid diagnostic test	1	yes	1	blood	1	collecting blood from finger	1	50 micro-litres(one drop)	0	3 drops	0	about 5 minutes	0	yes
298	ebonyi central	no	yes	no	ezza north	PMI-supported	33	male	single	tertiary	>secondary	other	MLT	others	<=5years	<=10	yes	yes	no	yes	yes	yes	no	yes	yes	yes	yes	no	no	1	yes	1	yes	1	malaria rapid diagnostic test	1	yes	1	blood	1	collecting blood from finger	1	50 micro-litres(one drop)	0	3 drops	0	about 5 minutes	0	yes
299	ebonyi central	no	yes	no	ezza north	PMI-supported	25	male	single	secondary	<=secondary	health attendant		health attendant	<=5years	<=10	yes	no	no	yes	yes	no	yes	no	yes	yes	yes	no	no	1	yes	1	yes	1	malaria rapid diagnostic test	1	yes	1	blood	1	collecting blood from finger	1	50 micro-litres(one drop)	0	3 drops	0	about 5 minutes	0	yes
300	ebonyi central	no	yes	no	ezza north	PMI-supported	32	female	married	tertiary	>secondary	CHEW/CHO		others	6-10years	<=10	no	yes	no	yes	yes	no	yes	yes	yes	yes	no	no	no	1	yes	1	yes	1	malaria rapid diagnostic test	1	yes	1	blood	1	collecting blood from finger	1	50 micro-litres(one drop)	0	2 drops	0	about 5 minutes	0	yes
301	ebonyi central	no	yes	no	ezza north	PMI-supported	43	male	married	secondary	<=secondary	health attendant		health attendant	6-10years	<=10	yes	yes	no	yes	yes	no	yes	yes	yes	yes	yes	no	no	1	yes	1	yes	1	malaria routine diagnostic test	0	yes	1	blood	1	collecting blood from finger	1	50 micro-litres(one drop)	0	2 drops	0	about 5 minutes	0	yes
302	ebonyi central	no	yes	no	ezza north	PMI-supported	45	male	married	tertiary	>secondary	CHEW/CHO		others	11-15years	>=11	yes	yes	no	yes	yes	no	yes	yes	yes	yes	yes	no	no	1	yes	1	yes	1	malaria rapid diagnostic test	1	yes	1	blood	1	collecting blood from finger	1	50 micro-litres(one drop)	0	2 drops	0	about 5 minutes	0	yes
303	ebonyi central	no	yes	no	ezza north	PMI-supported	38	male	married	tertiary	>secondary	health attendant		health attendant	6-10years	<=10	yes	yes	no	yes	yes	no	yes	yes	yes	yes	yes	no	no	1	yes	1	yes	1	malaria rapid diagnostic test	1	yes	1	blood	1	collecting blood from finger	1	50 micro-litres(one drop)	0	2 drops	0	about 5 minutes	0	yes
304	ebonyi central	no	yes	no	ezza north	not PMI-supported	35	female	married	tertiary	>secondary	CHEW/CHO		others	6-10years	<=10	yes	yes	no	yes	yes	yes	yes	yes	yes	yes	yes	no	no	1	yes	1	yes	1	malaria rapid diagnostic test	1	yes	1	blood	1	collecting blood from finger	1	50 micro-litres(one drop)	0	4 drops	1	about 15 minutes	1	yes
305	ebonyi central	no	yes	no	ezza north	not PMI-supported	38	female	married	tertiary	>secondary	CHEW/CHO		others	6-10years	<=10	yes	yes	no	yes	yes	yes	yes	yes	no	yes	yes	no	no	1	yes	1	yes	1	malaria rapid diagnostic test	1	yes	1	blood	1	collecting blood from finger	1	50 micro-litres(one drop)	0	4 drops	1	about 15 minutes	1	no
306	ebonyi central	no	yes	no	ezza north	not PMI-supported	41	female	married	secondary	<=secondary	health attendant		health attendant	16-20years	>=11	yes	yes	no	yes	yes	yes	yes	yes	yes	yes	no	no	yes	0	yes	1	yes	1	malaria rapid diagnostic test	1	yes	1	blood	1	collecting blood from finger	1	50 micro-litres(one drop)	0	4 drops	1	about 15 minutes	1	don't know
307	ebonyi central	no	yes	no	ezza north	PMI-supported	28	male	single	tertiary	>secondary	CHEW/CHO		others	<=5years	<=10	yes	yes	no	yes	yes	yes	yes	yes	yes	yes	yes	no	no	1	yes	1	yes	1	malaria rapid diagnostic test	1	yes	1	blood	1	collecting blood from finger	1	50 micro-litres(one drop)	0	2 drops	0	about 5 minutes	0	yes
308	ebonyi central	no	yes	no	ezza north	PMI-supported	43	female	married	tertiary	>secondary	CHEW/CHO		others	11-15years	>=11	yes	yes	no	yes	yes	yes	yes	yes	yes	yes	yes	no	no	1	yes	1	yes	1	malaria rapid diagnostic test	1	yes	1	blood	1	collecting blood from finger	1	50 micro-litres(one drop)	0	2 drops	0	about 5 minutes	0	yes
309	ebonyi central	no	yes	no	ezza north	PMI-supported	39	female	married	tertiary	>secondary	CHEW/CHO		others	6-10years	<=10	yes	yes	no	yes	yes	yes	yes	yes	yes	yes	yes	no	no	1	yes	1	yes	1	malaria routine diagnostic test	0	yes	1	blood	1	collecting blood from finger	1	50 micro-litres(one drop)	0	2 drops	0	about 5 minutes	0	yes
310	ebonyi central	no	yes	no	ezza north	PMI-supported	46	female	married	tertiary	>secondary	CHEW/CHO		others	11-15years	>=11	yes	yes	no	yes	yes	yes	yes	yes	yes	yes	yes	no	no	1	yes	1	yes	1	malaria routine diagnostic test	0	yes	1	blood	1	collecting blood from finger	1	50 micro-litres(one drop)	0	2 drops	0	about 5 minutes	0	yes
311	ebonyi central	no	yes	no	ezza north	PMI-supported	41	female	married	tertiary	>secondary	CHEW/CHO		others	11-15years	>=11	no	yes	no	yes	yes	yes	yes	yes	yes	yes	no	no	no	1	yes	1	yes	1	malaria routine diagnostic test	0	yes	1	blood	1	collecting blood from finger	1	50 micro-litres(one drop)	0	2 drops	0	about 5 minutes	0	yes
312	ebonyi central	no	yes	no	ezza north	PMI-supported	25	female	married	tertiary	>secondary	CHEW/CHO		others	<=5years	<=10	no	yes	no	yes	no	no	no	no	no	yes	yes	no	no	1	yes	1	yes	1	malaria rapid diagnostic test	1	yes	1	blood	1	collecting blood from finger	1	50 micro-litres(one drop)	0	2 drops	0	about 5 minutes	0	yes
313	ebonyi central	no	yes	no	ezza north	not PMI-supported	41	female	married	tertiary	>secondary	CHEW/CHO		others	6-10years	<=10	yes	yes	no	yes	yes	no	yes	yes	yes	yes	no	no	no	1	yes	1	yes	1	malaria rapid diagnostic test	1	yes	1	blood	1	collecting blood from finger	1	50 micro-litres(one drop)	0	2 drops	0	about 5 minutes	0	yes
314	ebonyi central	no	yes	no	ezza north	not PMI-supported	23	female	married	tertiary	>secondary	CHEW/CHO		others	<=5years	<=10	no	yes	no	yes	no	yes	no	yes	yes	yes	no	no	no	1	yes	1	yes	1	malaria rapid diagnostic test	1	yes	1	blood	1	collecting blood from finger	1	50 micro-litres(one drop)	0	2 drops	0	about 15 minutes	1	yes
315	ebonyi central	no	yes	no	ezza north	not PMI-supported	34	female	married	tertiary	>secondary	CHEW/CHO		others	<=5years	<=10	no	yes	no	yes	no	yes	no	yes	yes	yes	no	no	no	1	yes	1	yes	1	malaria rapid diagnostic test	1	yes	1	blood	1	collecting blood from finger	1	50 micro-litres(one drop)	0	3 drops	0	about 15 minutes	1	yes
316	ebonyi central	no	yes	no	ezza north	PMI-supported	44	female	married	tertiary	>secondary	CHEW/CHO		others	16-20years	>=11	yes	yes	no	yes	yes	yes	yes	yes	yes	yes	no	no	no	1	yes	1	yes	1	malaria rapid diagnostic test	1	yes	1	blood	1	collecting blood from finger	1	50 micro-litres(one drop)	0	2 drops	0	about 5 minutes	0	yes
317	ebonyi central	no	yes	no	ezza north	PMI-supported	33	male	married	secondary	<=secondary	health attendant		health attendant	<=5years	<=10	yes	yes	no	yes	yes	yes	yes	yes	yes	yes	yes	no	no	1	yes	1	yes	1	malaria routine diagnostic test	0	yes	1	blood	1	collecting blood from finger	1	50 micro-litres(one drop)	0	2 drops	0	about 5 minutes	0	yes
318	ebonyi central	no	yes	no	ezza north	PMI-supported	36	male	married	secondary	<=secondary	health attendant		health attendant	6-10years	<=10	yes	yes	no	yes	yes	yes	yes	yes	yes	yes	yes	no	no	1	yes	1	yes	1	malaria rapid diagnostic test	1	yes	1	blood	1	collecting blood from finger	1	50 micro-litres(one drop)	0	2 drops	0	about 5 minutes	0	yes
319	ebonyi central	no	yes	no	ezza north	PMI-supported	25	female	married	secondary	<=secondary	health attendant		health attendant	<=5years	<=10	no	yes	no	yes	yes	yes	yes	yes	yes	yes	no	no	no	1	yes	1	yes	1	malaria rapid diagnostic test	1	yes	1	blood	1	collecting blood from finger	1	50 micro-litres(one drop)	0	2 drops	0	about 5 minutes	0	yes
320	ebonyi central	no	yes	no	ezza north	not PMI-supported	29	female	married	tertiary	>secondary	CHEW/CHO		others	<=5years	<=10	no	yes	no	yes	no	yes	no	yes	yes	yes	no	no	yes	0	yes	1	yes	1	malaria rapid diagnostic test	1	yes	1	blood	1	collecting blood from finger	1	50 micro-litres(one drop)	0	2 drops	0	about 15 minutes	1	yes
321	ebonyi central	no	yes	no	ezza north	not PMI-supported	32	female	married	tertiary	>secondary	CHEW/CHO		others	<=5years	<=10	no	yes	no	yes	no	yes	no	yes	yes	yes	yes	no	no	1	yes	1	yes	1	malaria rapid diagnostic test	1	yes	1	blood	1	collecting blood from finger	1	50 micro-litres(one drop)	0	3 drops	0	about 15 minutes	1	yes
322	ebonyi central	no	yes	no	ezza north	PMI-supported	37	male	married	secondary	<=secondary	health attendant		health attendant	<=5years	<=10	yes	yes	no	yes	no	yes	yes	yes	yes	yes	no	no	no	1	yes	1	yes	1	malaria rapid diagnostic test	1	yes	1	blood	1	collecting blood from finger	1	50 micro-litres(one drop)	0	2 drops	0	about 5 minutes	0	yes
323	ebonyi central	no	yes	no	ezza north	PMI-supported	41	female	married	tertiary	>secondary	CHEW/CHO		others	11-15years	>=11	yes	yes	no	yes	yes	no	yes	yes	no	yes	yes	no	no	1	yes	1	yes	1	malaria rapid diagnostic test	1	yes	1	blood	1	collecting blood from finger	1	5 micro-litres	1	4 drops	1	about 15 minutes	1	yes
324	ebonyi central	no	yes	no	ezza north	PMI-supported	35	male	married	tertiary	>secondary	CHEW/CHO		others	6-10years	<=10	yes	yes	no	yes	yes	yes	yes	yes	yes	yes	yes	no	no	1	yes	1	yes	1	malaria rapid diagnostic test	1	yes	1	blood	1	collecting blood from finger	1	50 micro-litres(one drop)	0	3 drops	0	about 5 minutes	0	yes
325	ebonyi central	no	yes	no	ezza north	PMI-supported	21	female	married	secondary	<=secondary	health attendant		health attendant	<=5years	<=10	yes	yes	no	yes	yes	yes	yes	yes	yes	yes	yes	no	no	1	yes	1	yes	1	malaria rapid diagnostic test	1	yes	1	blood	1	collecting blood from finger	1	50 micro-litres(one drop)	0	3 drops	0	about 5 minutes	0	yes
326	ebonyi central	no	yes	no	ezza north	not PMI-supported	42	female	married	secondary	<=secondary	health attendant		health attendant	6-10years	<=10	yes	yes	no	yes	yes	yes	yes	yes	yes	yes	yes	no	yes	0	yes	1	yes	1	malaria rapid diagnostic test	1	yes	1	blood	1	collecting blood from finger	1	50 micro-litres(one drop)	0	3 drops	0	about 5 minutes	0	yes
327	ebonyi south	no	no	yes	afikpo north	PMI-supported	50	female	widowed	tertiary	>secondary	nurse/midwife		others	>=21years	>=11	yes	yes	no	yes	no	yes	yes	yes	yes	yes	no	no	no	1	yes	1	yes	1	malaria rapid diagnostic test	1	yes	1	blood	1	collecting blood from finger	1	50 micro-litres(one drop)	0	2 drops	0	about 5 minutes	0	yes
328	ebonyi south	no	no	yes	afikpo north	PMI-supported	37	female	married	tertiary	>secondary	CHEW/CHO		others	6-10years	<=10	yes	yes	no	yes	no	yes	yes	yes	no	yes	no	no	no	1	yes	1	yes	1	malaria rapid diagnostic test	1	yes	1	blood	1	collecting blood from finger	1	50 micro-litres(one drop)	0	2 drops	0	about 5 minutes	0	yes
329	ebonyi south	no	no	yes	afikpo north	PMI-supported	27	female	single	tertiary	>secondary	CHEW/CHO		others	<=5years	<=10	no	yes	no	yes	no	yes	no	no	yes	yes	yes	no	no	1	yes	1	yes	1	malaria rapid diagnostic test	1	yes	1	blood	1	collecting blood from finger	1	50 micro-litres(one drop)	0	2 drops	0	about one minute	0	no
330	ebonyi south	no	no	yes	afikpo north	PMI-supported	26	male	single	secondary	<=secondary	health attendant		health attendant	<=5years	<=10	no	yes	no	yes	no	yes	no	no	yes	yes	yes	no	no	1	yes	1	yes	1	malaria rapid diagnostic test	1	yes	1	blood	1	collecting blood from finger	1	50 micro-litres(one drop)	0	2 drops	0	about one minute	0	no
331	ebonyi south	no	no	yes	afikpo north	PMI-supported	36	female	married	secondary	<=secondary	health attendant		health attendant	<=5years	<=10	yes	yes	no	yes	no	yes	yes	yes	no	yes	no	no	no	1	yes	1	yes	1	malaria rapid diagnostic test	1	yes	1	blood	1	collecting blood from finger	1	50 micro-litres(one drop)	0	2 drops	0	about one minute	0	no
332	ebonyi south	no	no	yes	afikpo north	not PMI-supported	57	male	married	tertiary	>secondary	CHEW/CHO		others	>=21years	>=11	yes	yes	no	yes	no	yes	yes	yes	yes	yes	yes	no	no	1	yes	1	yes	1	malaria rapid diagnostic test	1	yes	1	blood	1	collecting blood from finger	1	50 micro-litres(one drop)	0	2 drops	0	about one minute	0	yes
333	ebonyi south	no	no	yes	afikpo north	not PMI-supported	41	female	married	tertiary	>secondary	CHEW/CHO		others	16-20years	>=11	yes	yes	no	yes	no	yes	yes	yes	no	yes	yes	no	no	1	yes	1	yes	1	malaria rapid diagnostic test	1	yes	1	blood	1	collecting blood from finger	1	50 micro-litres(one drop)	0	2 drops	0	about one minute	0	yes
334	ebonyi south	no	no	yes	afikpo north	not PMI-supported	33	female	married	secondary	<=secondary	health attendant		health attendant	<=5years	<=10	yes	yes	no	yes	no	yes	yes	yes	no	yes	yes	no	no	1	yes	1	yes	1	malaria rapid diagnostic test	1	yes	1	blood	1	collecting blood from finger	1	50 micro-litres(one drop)	0	2 drops	0	about 5 minutes	0	yes
335	ebonyi south	no	no	yes	afikpo north	not PMI-supported	29	female	married	secondary	<=secondary	health attendant		health attendant	6-10years	<=10	yes	yes	no	yes	no	yes	yes	yes	yes	yes	yes	no	no	1	yes	1	yes	1	malaria rapid diagnostic test	1	yes	1	blood	1	collecting blood from finger	1	50 micro-litres(one drop)	0	2 drops	0	about 5 minutes	0	yes
336	ebonyi south	no	no	yes	afikpo north	not PMI-supported	36	female	married	tertiary	>secondary	CHEW/CHO		others	16-20years	>=11	yes	yes	no	yes	yes	yes	yes	yes	yes	yes	yes	no	no	1	yes	1	yes	1	malaria rapid diagnostic test	1	yes	1	blood	1	collecting blood from finger	1	50 micro-litres(one drop)	0	2 drops	0	about 15 minutes	1	yes
337	ebonyi south	no	no	yes	afikpo north	not PMI-supported	49	female	married	tertiary	>secondary	CHEW/CHO		others	>=21years	>=11	yes	yes	no	yes	yes	yes	yes	yes	yes	yes	yes	no	no	1	yes	1	yes	1	malaria rapid diagnostic test	1	yes	1	blood	1	collecting blood from finger	1	50 micro-litres(one drop)	0	2 drops	0	about 15 minutes	1	yes
338	ebonyi south	no	no	yes	afikpo north	not PMI-supported	38	female	married	tertiary	>secondary	CHEW/CHO		others	11-15years	>=11	yes	yes	no	yes	yes	yes	yes	yes	yes	yes	yes	no	no	1	yes	1	yes	1	malaria rapid diagnostic test	1	yes	1	blood	1	collecting blood from finger	1	50 micro-litres(one drop)	0	2 drops	0	about 15 minutes	1	yes
339	ebonyi south	no	no	yes	afikpo north	not PMI-supported	32	female	married	secondary	<=secondary	health attendant		health attendant	11-15years	>=11	yes	yes	no	yes	yes	yes	yes	yes	yes	yes	yes	no	no	1	yes	1	yes	1	malaria rapid diagnostic test	1	yes	1	blood	1	collecting blood from finger	1	50 micro-litres(one drop)	0	2 drops	0	about 15 minutes	1	yes
340	ebonyi south	no	no	yes	afikpo north	not PMI-supported	37	female	married	tertiary	>secondary	CHEW/CHO		others	16-20years	>=11	no	yes	no	yes	yes	yes	yes	yes	yes	yes	yes	no	yes	0	yes	1	yes	1	malaria rapid diagnostic test	1	yes	1	blood	1	collecting blood from finger	1	50 micro-litres(one drop)	0	2 drops	0	about 15 minutes	1	yes
341	ebonyi south	no	no	yes	afikpo north	not PMI-supported	43	female	married	tertiary	>secondary	CHEW/CHO		others	>=21years	>=11	yes	yes	no	yes	yes	yes	yes	yes	yes	yes	no	no	yes	0	yes	1	yes	1	malaria rapid diagnostic test	1	yes	1	blood	1	collecting blood from finger	1	1 milli-litre	0	2 drops	0	about 15 minutes	1	yes
342	ebonyi south	no	no	yes	afikpo north	PMI-supported	31	female	married	tertiary	>secondary	CHEW/CHO		others	6-10years	<=10	yes	no	no	yes	yes	yes	yes	yes	yes	yes	no	no	yes	0	yes	1	yes	1	malaria rapid diagnostic test	1	yes	1	blood	1	collecting blood from finger	1	1 milli-litre	0	2 drops	0	about 15 minutes	1	yes
343	ebonyi south	no	no	yes	afikpo north	PMI-supported	55	male	married	secondary	<=secondary	health attendant		health attendant	>=21years	>=11	yes	yes	no	yes	yes	yes	yes	yes	yes	yes	no	no	yes	0	yes	1	yes	1	malaria rapid diagnostic test	1	yes	1	blood	1	collecting blood from finger	1	1 milli-litre	0	2 drops	0	about 15 minutes	1	yes
344	ebonyi south	no	no	yes	afikpo north	PMI-supported	33	female	married	tertiary	>secondary	CHEW/CHO		others	16-20years	>=11	yes	yes	no	yes	yes	yes	yes	yes	yes	yes	no	no	yes	0	yes	1	yes	1	malaria rapid diagnostic test	1	yes	1	blood	1	collecting blood from finger	1	1 milli-litre	0	2 drops	0	about 15 minutes	1	yes
345	ebonyi south	no	no	yes	afikpo north	PMI-supported	23	female	married	tertiary	>secondary	CHEW/CHO		others	<=5years	<=10	yes	yes	no	yes	yes	yes	yes	yes	yes	yes	no	no	yes	0	yes	1	yes	1	malaria rapid diagnostic test	1	yes	1	blood	1	collecting blood from finger	1	1 milli-litre	0	2 drops	0	about 15 minutes	1	yes
346	ebonyi south	no	no	yes	afikpo north	PMI-supported	30	female	single	secondary	<=secondary	health attendant		health attendant	<=5years	<=10	yes	yes	no	yes	no	yes	yes	yes	no	yes	yes	no	no	1	yes	1	yes	1	malaria rapid diagnostic test	1	yes	1	blood	1	collecting blood from finger	1	50 micro-litres(one drop)	0	2 drops	0	about 15 minutes	1	yes
347	ebonyi south	no	no	yes	afikpo north	PMI-supported	49	female	married	tertiary	>secondary	CHEW/CHO		others	11-15years	>=11	yes	yes	no	yes	yes	yes	yes	yes	yes	yes	yes	no	no	1	yes	1	yes	1	malaria rapid diagnostic test	1	yes	1	blood	1	collecting blood from finger	1	5 micro-litres	1	4 drops	1	about 15 minutes	1	no
348	ebonyi south	no	no	yes	afikpo north	PMI-supported	48	female	married	secondary	<=secondary	health attendant		health attendant	11-15years	>=11	yes	no	no	yes	yes	yes	yes	yes	yes	yes	no	no	yes	0	yes	1	yes	1	malaria rapid diagnostic test	1	yes	1	blood	1	collecting blood from finger	1	50 micro-litres(one drop)	0	4 drops	1	about 15 minutes	1	no
349	ebonyi south	no	no	yes	afikpo north	PMI-supported	35	female	married	tertiary	>secondary	CHEW/CHO		others	6-10years	<=10	yes	yes	no	yes	no	yes	yes	yes	no	yes	yes	no	no	1	yes	1	yes	1	malaria rapid diagnostic test	1	yes	1	blood	1	collecting blood from finger	1	50 micro-litres(one drop)	0	2 drops	0	about 5 minutes	0	yes
350	ebonyi south	no	no	yes	afikpo north	PMI-supported	44	female	married	tertiary	>secondary	CHEW/CHO		others	6-10years	<=10	no	yes	no	yes	no	yes	yes	yes	no	yes	yes	no	no	1	yes	1	yes	1	malaria rapid diagnostic test	1	yes	1	blood	1	collecting blood from finger	1	50 micro-litres(one drop)	0	2 drops	0	about 5 minutes	0	yes
351	ebonyi south	no	no	yes	afikpo north	PMI-supported	52	male	married	primary	<=secondary	health attendant		health attendant	16-20years	>=11	no	yes	no	yes	no	yes	yes	yes	no	yes	no	no	no	1	yes	1	yes	1	malaria rapid diagnostic test	1	yes	1	blood	1	collecting blood from finger	1	5 micro-litres	1	2 drops	0	about 15 minutes	1	yes
352	ebonyi south	no	no	yes	afikpo north	not PMI-supported	30	female	married	tertiary	>secondary	CHEW/CHO		others	6-10years	<=10	no	yes	no	yes	no	yes	yes	yes	no	yes	no	no	no	1	yes	1	yes	1	malaria rapid diagnostic test	1	yes	1	blood	1	collecting blood from finger	1	50 micro-litres(one drop)	0	2 drops	0	about one minute	0	yes
353	ebonyi south	no	no	yes	afikpo north	not PMI-supported	39	female	married	tertiary	>secondary	CHEW/CHO		others	16-20years	>=11	yes	yes	no	yes	yes	yes	yes	yes	no	yes	no	no	no	1	yes	1	yes	1	malaria rapid diagnostic test	1	yes	1	blood	1	collecting blood from finger	1	50 micro-litres(one drop)	0	2 drops	0	about one minute	0	yes
354	ebonyi south	no	no	yes	afikpo north	not PMI-supported	35	female	married	primary	<=secondary	health attendant		health attendant	11-15years	>=11	yes	no	no	yes	no	yes	yes	yes	no	yes	no	no	no	1	yes	1	yes	1	malaria rapid diagnostic test	1	yes	1	blood	1	collecting blood from finger	1	50 micro-litres(one drop)	0	2 drops	0	about one minute	0	yes
355	ebonyi south	no	no	yes	afikpo north	not PMI-supported	27	female	married	tertiary	>secondary	CHEW/CHO		others	<=5years	<=10	no	yes	no	yes	yes	yes	yes	yes	yes	yes	yes	no	no	1	yes	1	yes	1	malaria rapid diagnostic test	1	yes	1	blood	1	collecting blood from finger	1	50 micro-litres(one drop)	0	2 drops	0	about 15 minutes	1	yes
356	ebonyi south	no	no	yes	afikpo north	PMI-supported	52	male	married	tertiary	>secondary	CHEW/CHO		others	16-20years	>=11	no	yes	no	yes	no	no	no	no	no	yes	yes	no	no	1	yes	1	yes	1	malaria rapid diagnostic test	1	yes	1	blood	1	collecting blood from finger	1	5 micro-litres	1	4 drops	1	about 15 minutes	1	yes
357	ebonyi south	no	no	yes	afikpo north	PMI-supported	56	male	married	secondary	<=secondary	health attendant		health attendant	16-20years	>=11	no	yes	no	yes	no	yes	yes	no	yes	yes	no	no	no	1	yes	1	yes	1	malaria rapid diagnostic test	1	yes	1	blood	1	collecting blood from finger	1	50 micro-litres(one drop)	0	4 drops	1	about 15 minutes	1	don't know
358	ebonyi south	no	no	yes	afikpo north	PMI-supported	41	female	married	tertiary	>secondary	CHEW/CHO		others	16-20years	>=11	no	yes	no	yes	no	no	no	no	no	yes	yes	no	no	1	yes	1	yes	1	malaria rapid diagnostic test	1	yes	1	blood	1	collecting blood from finger	1	5 micro-litres	1	4 drops	1	about 15 minutes	1	yes
359	ebonyi south	no	no	yes	afikpo north	PMI-supported	40	female	married	tertiary	>secondary	CHEW/CHO		others	11-15years	>=11	no	yes	no	yes	yes	yes	yes	yes	yes	yes	no	no	no	1	yes	1	yes	1	malaria rapid diagnostic test	1	yes	1	blood	1	collecting blood from finger	1	5 micro-litres	1	1 drop	0	about 5 minutes	0	yes
360	ebonyi south	no	no	yes	afikpo north	PMI-supported	48	male	single	tertiary	>secondary	other	Empower	others	<=5years	<=10	no	yes	no	yes	yes	yes	yes	yes	yes	yes	no	no	no	1	yes	1	yes	1	malaria rapid diagnostic test	1	yes	1	blood	1	collecting blood from finger	1	5 micro-litres	1	1 drop	0	about 5 minutes	0	yes
361	ebonyi south	no	no	yes	afikpo north	PMI-supported	36	male	single	tertiary	>secondary	other	Empower	others	<=5years	<=10	no	yes	no	yes	yes	yes	yes	yes	yes	yes	no	no	no	1	yes	1	yes	1	malaria rapid diagnostic test	1	yes	1	blood	1	collecting blood from finger	1	5 micro-litres	1	1 drop	0	about 5 minutes	0	yes
362	ebonyi south	no	no	yes	afikpo north	PMI-supported	28	female	married	tertiary	>secondary	CHEW/CHO		others	6-10years	<=10	no	yes	no	yes	yes	yes	yes	yes	yes	yes	no	no	yes	0	yes	1	yes	1	malaria rapid diagnostic test	1	yes	1	blood	1	collecting blood from finger	1	5 micro-litres	1	1 drop	0	about 5 minutes	0	yes
363	ebonyi south	no	no	yes	afikpo north	PMI-supported	27	male	married	secondary	<=secondary	health attendant		health attendant	<=5years	<=10	yes	yes	no	yes	no	yes	yes	no	no	yes	yes	no	no	1	yes	1	yes	1	malaria rapid diagnostic test	1	yes	1	blood	1	collecting blood from finger	1	50 micro-litres(one drop)	0	2 drops	0	about 5 minutes	0	no
364	ebonyi south	no	no	yes	afikpo north	PMI-supported	25	female	single	secondary	<=secondary	health attendant		health attendant	<=5years	<=10	yes	yes	no	yes	no	yes	yes	no	no	yes	yes	no	no	1	yes	1	yes	1	malaria rapid diagnostic test	1	yes	1	blood	1	collecting blood from finger	1	50 micro-litres(one drop)	0	4 drops	1	about 5 minutes	0	no
365	ebonyi south	no	no	yes	afikpo north	PMI-supported	42	female	married	tertiary	>secondary	CHEW/CHO		others	>=21years	>=11	yes	yes	no	yes	no	yes	yes	yes	no	yes	yes	no	no	1	yes	1	yes	1	malaria rapid diagnostic test	1	yes	1	blood	1	collecting blood from finger	1	50 micro-litres(one drop)	0	2 drops	0	about 5 minutes	0	no
366	ebonyi south	no	no	yes	afikpo north	PMI-supported	26	female	single	secondary	<=secondary	health attendant		health attendant	6-10years	<=10	no	yes	no	yes	no	yes	yes	no	no	yes	yes	no	no	1	yes	1	yes	1	malaria rapid diagnostic test	1	yes	1	blood	1	collecting blood from finger	1	50 micro-litres(one drop)	0	2 drops	0	about 5 minutes	0	no
367	ebonyi south	no	no	yes	afikpo north	PMI-supported	40	female	married	tertiary	>secondary	CHEW/CHO		others	16-20years	>=11	yes	yes	no	yes	no	yes	yes	yes	no	yes	no	yes	no	1	yes	1	yes	1	malaria rapid diagnostic test	1	yes	1	blood	1	collecting blood from finger	1	50 micro-litres(one drop)	0	2 drops	0	about 5 minutes	0	yes
368	ebonyi south	no	no	yes	afikpo north	PMI-supported	36	female	married	secondary	<=secondary	health attendant		health attendant	6-10years	<=10	yes	yes	no	yes	yes	yes	yes	yes	no	yes	yes	no	no	1	yes	1	yes	1	malaria rapid diagnostic test	1	yes	1	blood	1	collecting blood from finger	1	5 micro-litres	1	2 drops	0	about 5 minutes	0	no
369	ebonyi south	no	no	yes	afikpo north	PMI-supported	32	female	single	secondary	<=secondary	health attendant		health attendant	<=5years	<=10	yes	yes	no	yes	no	yes	yes	no	no	yes	no	no	no	1	yes	1	yes	1	malaria rapid diagnostic test	1	yes	1	blood	1	collecting blood from finger	1	50 micro-litres(one drop)	0	2 drops	0	about 5 minutes	0	yes
370	ebonyi south	no	no	yes	afikpo north	not PMI-supported	36	female	married	tertiary	>secondary	other	EHT	others	<=5years	<=10	yes	yes	no	yes	yes	yes	yes	no	no	yes	yes	no	don't know	0	don't know	0	yes	1	malaria rapid diagnostic test	1	yes	1	blood	1	collecting blood from finger	1	1 milli-litre	0	2 drops	0	about 15 minutes	1	don't know
371	ebonyi south	no	no	yes	afikpo north	not PMI-supported	34	female	married	tertiary	>secondary	CHEW/CHO		others	16-20years	>=11	yes	yes	no	yes	yes	yes	yes	no	no	yes	yes	no	no	1	yes	1	yes	1	malaria rapid diagnostic test	1	yes	1	blood	1	collecting blood from finger	1	50 micro-litres(one drop)	0	2 drops	0	about 15 minutes	1	no
372	ebonyi south	no	no	yes	afikpo north	not PMI-supported	34	female	single	tertiary	>secondary	CHEW/CHO		others	<=5years	<=10	no	yes	no	yes	no	no	no	no	no	yes	no	no	no	1	yes	1	yes	1	malaria rapid diagnostic test	1	yes	1	blood	1	collecting blood from finger	1	50 micro-litres(one drop)	0	2 drops	0	about 15 minutes	1	yes
373	ebonyi south	no	no	yes	afikpo north	not PMI-supported	44	female	married	tertiary	>secondary	nurse/midwife		others	>=21years	>=11	yes	yes	no	yes	no	yes	yes	yes	no	yes	yes	no	no	1	yes	1	yes	1	malaria rapid diagnostic test	1	yes	1	blood	1	collecting blood from finger	1	50 micro-litres(one drop)	0	2 drops	0	about one minute	0	no
374	ebonyi south	no	no	yes	afikpo north	not PMI-supported	46	male	married	tertiary	>secondary	CHEW/CHO		others	>=21years	>=11	yes	yes	no	yes	no	yes	yes	no	no	yes	yes	no	no	1	yes	1	yes	1	malaria rapid diagnostic test	1	yes	1	blood	1	collecting blood from finger	1	50 micro-litres(one drop)	0	2 drops	0	about 5 minutes	0	yes
375	ebonyi south	no	no	yes	afikpo north	not PMI-supported	39	female	married	tertiary	>secondary	other	EHT	others	6-10years	<=10	yes	yes	no	yes	no	yes	yes	no	no	yes	yes	no	no	1	yes	1	yes	1	malaria rapid diagnostic test	1	yes	1	blood	1	collecting blood from finger	1	50 micro-litres(one drop)	0	2 drops	0	about 5 minutes	0	yes
376	ebonyi south	no	no	yes	afikpo north	not PMI-supported	32	female	single	tertiary	>secondary	CHEW/CHO		others	11-15years	>=11	yes	yes	no	yes	yes	yes	yes	yes	no	yes	yes	no	no	1	yes	1	yes	1	malaria rapid diagnostic test	1	yes	1	blood	1	collecting blood from finger	1	50 micro-litres(one drop)	0	2 drops	0	about one minute	0	yes
377	ebonyi south	no	no	yes	afikpo north	not PMI-supported	43	female	married	tertiary	>secondary	nurse/midwife		others	>=21years	>=11	yes	yes	no	yes	no	yes	yes	yes	no	yes	yes	no	no	1	yes	1	yes	1	malaria rapid diagnostic test	1	yes	1	blood	1	collecting blood from finger	1	50 micro-litres(one drop)	0	2 drops	0	about 5 minutes	0	no
378	ebonyi south	no	no	yes	afikpo north	not PMI-supported	36	female	married	tertiary	>secondary	CHEW/CHO		others	16-20years	>=11	no	yes	no	yes	no	yes	yes	yes	no	yes	no	no	no	1	yes	1	yes	1	malaria rapid diagnostic test	1	yes	1	blood	1	collecting blood from finger	1	1 milli-litre	0	2 drops	0	about 15 minutes	1	no
379	ebonyi south	no	no	yes	afikpo north	not PMI-supported	28	female	single	secondary	<=secondary	health attendant		health attendant	<=5years	<=10	yes	no	no	yes	no	yes	yes	yes	no	yes	yes	no	no	1	yes	1	yes	1	malaria rapid diagnostic test	1	yes	1	blood	1	collecting blood from finger	1	50 micro-litres(one drop)	0	2 drops	0	about one minute	0	no
380	ebonyi south	no	no	yes	afikpo north	not PMI-supported	29	male	single	secondary	<=secondary	health attendant		health attendant	<=5years	<=10	yes	yes	no	yes	no	yes	yes	yes	no	yes	yes	no	no	1	yes	1	yes	1	malaria rapid diagnostic test	1	yes	1	blood	1	collecting blood from finger	1	50 micro-litres(one drop)	0	2 drops	0	about 5 minutes	0	no
381	ebonyi south	no	no	yes	afikpo north	not PMI-supported	27	male	single	secondary	<=secondary	health attendant		health attendant	<=5years	<=10	yes	yes	no	yes	no	yes	yes	yes	no	yes	yes	no	no	1	yes	1	yes	1	malaria rapid diagnostic test	1	yes	1	blood	1	collecting blood from finger	1	50 micro-litres(one drop)	0	2 drops	0	about one minute	0	yes
382	ebonyi south	no	no	yes	afikpo north	not PMI-supported	50	female	widowed	tertiary	>secondary	nurse/midwife		others	>=21years	>=11	yes	yes	no	yes	no	yes	yes	yes	yes	yes	yes	no	no	1	yes	1	yes	1	malaria rapid diagnostic test	1	yes	1	blood	1	collecting blood from finger	1	50 micro-litres(one drop)	0	2 drops	0	about 5 minutes	0	no
383	ebonyi south	no	no	yes	afikpo north	PMI-supported	45	female	married	secondary	<=secondary	health attendant		health attendant	16-20years	>=11	yes	yes	no	yes	yes	yes	yes	yes	yes	yes	yes	yes	no	1	yes	1	yes	1	malaria rapid diagnostic test	1	yes	1	blood	1	collecting blood from finger	1	5 micro-litres	1	1 drop	0	about 15 minutes	1	no
384	ebonyi south	no	no	yes	afikpo north	PMI-supported	43	female	married	tertiary	>secondary	CHEW/CHO		others	16-20years	>=11	no	yes	no	yes	no	yes	yes	yes	no	yes	yes	no	no	1	yes	1	yes	1	malaria rapid diagnostic test	1	yes	1	blood	1	collecting blood from finger	1	50 micro-litres(one drop)	0	2 drops	0	about one minute	0	yes
385	ebonyi south	no	no	yes	afikpo north	PMI-supported	40	female	married	tertiary	>secondary	CHEW/CHO		others	11-15years	>=11	yes	yes	no	yes	no	yes	yes	no	no	yes	yes	no	no	1	yes	1	yes	1	malaria rapid diagnostic test	1	yes	1	blood	1	collecting blood from finger	1	50 micro-litres(one drop)	0	2 drops	0	about 5 minutes	0	yes
386	ebonyi south	no	no	yes	afikpo north	PMI-supported	46	female	married	tertiary	>secondary	nurse/midwife		others	16-20years	>=11	no	yes	no	yes	yes	yes	yes	yes	yes	yes	yes	yes	no	1	yes	1	yes	1	malaria rapid diagnostic test	1	yes	1	blood	1	collecting blood from finger	1	50 micro-litres(one drop)	0	1 drop	0	about 15 minutes	1	yes
387	ebonyi south	no	no	yes	afikpo north	PMI-supported	54	female	married	tertiary	>secondary	CHEW/CHO		others	>=21years	>=11	no	yes	no	yes	no	yes	yes	yes	yes	yes	no	no	no	1	yes	1	yes	1	malaria rapid diagnostic test	1	yes	1	blood	1	collecting blood from finger	1	1 milli-litre	0	2 drops	0	about 15 minutes	1	yes
388	ebonyi south	no	no	yes	afikpo north	PMI-supported	54	female	married	tertiary	>secondary	CHEW/CHO		others	>=21years	>=11	no	yes	no	yes	yes	yes	yes	yes	yes	yes	yes	yes	no	1	yes	1	yes	1	malaria rapid diagnostic test	1	yes	1	blood	1	collecting blood from finger	1	5 micro-litres	1	1 drop	0	about 15 minutes	1	no
389	ebonyi south	no	no	yes	afikpo north	PMI-supported	46	female	married	secondary	<=secondary	health attendant		health attendant	16-20years	>=11	no	yes	no	yes	yes	yes	yes	yes	yes	yes	yes	yes	no	1	yes	1	yes	1	malaria rapid diagnostic test	1	yes	1	blood	1	collecting blood from finger	1	5 micro-litres	1	1 drop	0	about 15 minutes	1	no
390	ebonyi south	no	no	yes	afikpo north	PMI-supported	51	female	married	tertiary	>secondary	CHEW/CHO		others	>=21years	>=11	no	yes	no	yes	yes	yes	yes	yes	yes	yes	yes	yes	no	1	yes	1	yes	1	malaria rapid diagnostic test	1	yes	1	blood	1	collecting blood from finger	1	5 micro-litres	1	1 drop	0	about 15 minutes	1	no
391	ebonyi south	no	no	yes	afikpo north	PMI-supported	50	female	married	secondary	<=secondary	health attendant		health attendant	16-20years	>=11	no	yes	no	yes	yes	yes	yes	yes	no	yes	yes	yes	no	1	yes	1	yes	1	malaria rapid diagnostic test	1	yes	1	blood	1	collecting blood from finger	1	5 micro-litres	1	1 drop	0	about 15 minutes	1	no
392	ebonyi south	no	no	yes	afikpo north	PMI-supported	49	female	married	tertiary	>secondary	CHEW/CHO		others	>=21years	>=11	yes	no	no	yes	yes	yes	yes	yes	yes	yes	yes	no	no	1	yes	1	yes	1	malaria rapid diagnostic test	1	yes	1	blood	1	collecting blood from finger	1	50 micro-litres(one drop)	0	2 drops	0	about 15 minutes	1	no
393	ebonyi south	no	no	yes	afikpo north	PMI-supported	40	female	married	tertiary	>secondary	CHEW/CHO		others	11-15years	>=11	yes	no	no	yes	yes	yes	yes	yes	yes	yes	yes	no	no	1	yes	1	yes	1	malaria rapid diagnostic test	1	yes	1	blood	1	collecting blood from finger	1	50 micro-litres(one drop)	0	2 drops	0	about 15 minutes	1	no
394	ebonyi south	no	no	yes	afikpo north	PMI-supported	40	female	widowed	tertiary	>secondary	nurse/midwife		others	<=5years	<=10	yes	yes	no	yes	yes	yes	yes	yes	yes	yes	yes	no	no	1	yes	1	yes	1	malaria rapid diagnostic test	1	yes	1	blood	1	collecting blood from finger	1	50 micro-litres(one drop)	0	2 drops	0	about 15 minutes	1	no
395	ebonyi south	no	no	yes	afikpo north	PMI-supported	39	female	married	secondary	<=secondary	health attendant		health attendant	16-20years	>=11	yes	no	no	yes	yes	yes	yes	yes	yes	yes	yes	no	no	1	yes	1	yes	1	malaria rapid diagnostic test	1	yes	1	blood	1	collecting blood from finger	1	50 micro-litres(one drop)	0	2 drops	0	about 15 minutes	1	yes
396	ebonyi south	no	no	yes	afikpo north	PMI-supported	36	female	married	secondary	<=secondary	health attendant		health attendant	16-20years	>=11	yes	no	no	yes	yes	yes	yes	yes	yes	yes	yes	no	no	1	yes	1	yes	1	malaria rapid diagnostic test	1	yes	1	blood	1	collecting blood from finger	1	50 micro-litres(one drop)	0	2 drops	0	about 15 minutes	1	yes
397	ebonyi south	no	no	yes	afikpo north	PMI-supported	47	female	married	tertiary	>secondary	CHEW/CHO		others	16-20years	>=11	no	yes	no	yes	no	yes	yes	yes	no	yes	yes	no	no	1	yes	1	yes	1	malaria rapid diagnostic test	1	yes	1	blood	1	collecting blood from finger	1	50 micro-litres(one drop)	0	2 drops	0	about 15 minutes	1	yes
398	ebonyi south	no	no	yes	afikpo north	PMI-supported	48	male	married	tertiary	>secondary	CHEW/CHO		others	>=21years	>=11	no	yes	no	yes	yes	yes	yes	yes	yes	yes	yes	no	no	1	yes	1	yes	1	malaria rapid diagnostic test	1	yes	1	blood	1	collecting blood from finger	1	50 micro-litres(one drop)	0	4 drops	1	about 15 minutes	1	yes
399	ebonyi south	no	no	yes	afikpo north	PMI-supported	41	female	married	tertiary	>secondary	CHEW/CHO		others	16-20years	>=11	no	yes	no	yes	no	yes	yes	yes	no	yes	yes	no	no	1	yes	1	yes	1	malaria rapid diagnostic test	1	yes	1	blood	1	collecting blood from finger	1	50 micro-litres(one drop)	0	2 drops	0	about 15 minutes	1	no
400	ebonyi south	no	no	yes	afikpo north	PMI-supported	30	male	single	secondary	<=secondary	health attendant		health attendant	<=5years	<=10	yes	yes	no	yes	no	yes	yes	yes	no	yes	yes	no	no	1	yes	1	yes	1	malaria rapid diagnostic test	1	yes	1	blood	1	collecting blood from finger	1	50 micro-litres(one drop)	0	2 drops	0	about 5 minutes	0	yes
401	ebonyi south	no	no	yes	afikpo north	PMI-supported	47	female	married	tertiary	>secondary	CHEW/CHO		others	>=21years	>=11	yes	yes	no	yes	yes	yes	yes	yes	yes	yes	yes	no	no	1	yes	1	yes	1	malaria rapid diagnostic test	1	yes	1	blood	1	collecting blood from finger	1	50 micro-litres(one drop)	0	2 drops	0	about 15 minutes	1	yes
402	ebonyi south	no	no	yes	afikpo north	PMI-supported	41	female	divorced/separated	tertiary	>secondary	CHEW/CHO		others	16-20years	>=11	no	yes	no	yes	no	yes	no	yes	yes	yes	no	no	no	1	yes	1	yes	1	malaria rapid diagnostic test	1	yes	1	blood	1	collecting blood from finger	1	50 micro-litres(one drop)	0	2 drops	0	about 15 minutes	1	no
403	ebonyi south	no	no	yes	afikpo north	PMI-supported	28	male	single	secondary	<=secondary	health attendant		health attendant	<=5years	<=10	no	yes	no	yes	no	yes	yes	yes	no	yes	yes	no	no	1	yes	1	yes	1	malaria rapid diagnostic test	1	yes	1	blood	1	collecting blood from finger	1	50 micro-litres(one drop)	0	2 drops	0	about one minute	0	yes
404	ebonyi south	no	no	yes	afikpo north	PMI-supported	43	female	widowed	tertiary	>secondary	nurse/midwife		others	>=21years	>=11	no	yes	no	yes	no	yes	yes	yes	yes	yes	yes	no	no	1	yes	1	yes	1	malaria rapid diagnostic test	1	yes	1	blood	1	collecting blood from finger	1	50 micro-litres(one drop)	0	2 drops	0	about one minute	0	yes
405	ebonyi south	no	no	yes	afikpo north	PMI-supported	50	male	married	tertiary	>secondary	CHEW/CHO		others	16-20years	>=11	no	yes	no	yes	no	yes	yes	yes	yes	yes	yes	no	no	1	yes	1	yes	1	malaria rapid diagnostic test	1	yes	1	blood	1	collecting blood from finger	1	50 micro-litres(one drop)	0	2 drops	0	about 5 minutes	0	yes
406	ebonyi south	no	no	yes	afikpo north	PMI-supported	33	female	married	tertiary	>secondary	CHEW/CHO		others	6-10years	<=10	no	yes	no	yes	no	yes	yes	yes	no	yes	yes	no	no	1	yes	1	yes	1	malaria rapid diagnostic test	1	yes	1	blood	1	collecting blood from finger	1	50 micro-litres(one drop)	0	2 drops	0	about 5 minutes	0	yes
407	ebonyi south	no	no	yes	afikpo north	PMI-supported	46	female	married	tertiary	>secondary	nurse/midwife		others	16-20years	>=11	yes	yes	no	yes	no	yes	yes	yes	yes	yes	yes	no	no	1	yes	1	yes	1	malaria rapid diagnostic test	1	yes	1	blood	1	collecting blood from finger	1	50 micro-litres(one drop)	0	2 drops	0	about 5 minutes	0	no
408	ebonyi south	no	no	yes	afikpo north	PMI-supported	38	female	married	tertiary	>secondary	health attendant		health attendant	<=5years	<=10	yes	yes	no	yes	no	yes	yes	yes	no	yes	no	no	no	1	yes	1	yes	1	malaria rapid diagnostic test	1	yes	1	blood	1	collecting blood from finger	1	50 micro-litres(one drop)	0	2 drops	0	about 15 minutes	1	no
409	ebonyi south	no	no	yes	afikpo north	not PMI-supported	40	female	married	secondary	<=secondary	health attendant		health attendant	16-20years	>=11	yes	yes	no	yes	yes	yes	yes	yes	no	yes	no	no	yes	0	yes	1	yes	1	malaria rapid diagnostic test	1	yes	1	blood	1	collecting blood from finger	1	50 micro-litres(one drop)	0	2 drops	0	about 5 minutes	0	don't know
410	ebonyi south	no	no	yes	afikpo north	not PMI-supported	38	female	married	tertiary	>secondary	CHEW/CHO		others	16-20years	>=11	yes	yes	no	yes	no	yes	yes	yes	yes	yes	yes	no	no	1	yes	1	yes	1	malaria rapid diagnostic test	1	yes	1	blood	1	collecting blood from finger	1	50 micro-litres(one drop)	0	2 drops	0	about 15 minutes	1	yes
411	ebonyi south	no	no	yes	afikpo north	not PMI-supported	47	female	married	tertiary	>secondary	nurse/midwife		others	>=21years	>=11	yes	no	no	yes	no	yes	yes	yes	no	yes	yes	no	no	1	yes	1	yes	1	malaria rapid diagnostic test	1	yes	1	blood	1	collecting blood from finger	1	50 micro-litres(one drop)	0	4 drops	1	about 15 minutes	1	yes
412	ebonyi south	no	no	yes	afikpo north	not PMI-supported	45	female	married	tertiary	>secondary	CHEW/CHO		others	>=21years	>=11	yes	no	no	yes	no	yes	yes	yes	yes	yes	no	no	no	1	yes	1	yes	1	malaria rapid diagnostic test	1	yes	1	blood	1	collecting blood from finger	1	50 micro-litres(one drop)	0	2 drops	0	about 15 minutes	1	yes
413	ebonyi south	no	no	yes	afikpo north	not PMI-supported	32	female	married	secondary	<=secondary	health attendant		health attendant	6-10years	<=10	yes	no	no	yes	no	yes	yes	yes	no	yes	yes	no	no	1	yes	1	yes	1	malaria rapid diagnostic test	1	yes	1	blood	1	collecting blood from finger	1	50 micro-litres(one drop)	0	2 drops	0	about 15 minutes	1	yes
414	ebonyi south	no	no	yes	afikpo north	not PMI-supported	28	male	single	secondary	<=secondary	health attendant		health attendant	<=5years	<=10	yes	yes	no	yes	no	yes	yes	yes	no	yes	yes	no	no	1	yes	1	yes	1	malaria rapid diagnostic test	1	yes	1	blood	1	collecting blood from finger	1	50 micro-litres(one drop)	0	2 drops	0	about 15 minutes	1	yes
415	ebonyi south	no	no	yes	afikpo south	PMI-supported	38	female	single	tertiary	>secondary	nurse/midwife		others	6-10years	<=10	no	yes	no	yes	no	yes	no	yes	yes	yes	no	no	no	1	yes	1	yes	1	malaria rapid diagnostic test	1	yes	1	blood	1	collecting blood from finger	1	1 milli-litre	0	2 drops	0	about 15 minutes	1	yes
416	ebonyi south	no	no	yes	afikpo south	PMI-supported	34	male	married	tertiary	>secondary	CHEW/CHO		others	6-10years	<=10	no	yes	no	yes	yes	no	yes	yes	no	yes	yes	no	no	1	yes	1	yes	1	malaria rapid diagnostic test	1	yes	1	blood	1	collecting blood from finger	1	50 micro-litres(one drop)	0	4 drops	1	about 15 minutes	1	yes
417	ebonyi south	no	no	yes	afikpo south	PMI-supported	52	male	married	tertiary	>secondary	CHEW/CHO		others	>=21years	>=11	yes	yes	no	yes	yes	yes	yes	yes	yes	yes	yes	no	no	1	yes	1	yes	1	malaria rapid diagnostic test	1	yes	1	blood	1	collecting blood from finger	1	50 micro-litres(one drop)	0	2 drops	0	about 15 minutes	1	yes
418	ebonyi south	no	no	yes	afikpo south	PMI-supported	38	female	married	secondary	<=secondary	health attendant		health attendant	11-15years	>=11	yes	yes	no	yes	yes	yes	yes	yes	yes	yes	no	no	yes	0	yes	1	yes	1	malaria rapid diagnostic test	1	yes	1	blood	1	collecting blood from finger	1	50 micro-litres(one drop)	0	2 drops	0	about 5 minutes	0	yes
419	ebonyi south	no	no	yes	afikpo south	PMI-supported	25	female	married	tertiary	>secondary	nurse/midwife		others	<=5years	<=10	no	yes	no	yes	no	yes	no	yes	yes	yes	no	no	yes	0	don't know	0	yes	1	malaria rapid diagnostic test	1	yes	1	blood	1	collecting blood from finger	1	don't know	0	2 drops	0	about 15 minutes	1	yes
420	ebonyi south	no	no	yes	afikpo south	PMI-supported	32	female	married	tertiary	>secondary	CHEW/CHO		others	11-15years	>=11	no	yes	no	yes	no	yes	no	yes	yes	yes	no	no	yes	0	yes	1	yes	1	malaria rapid diagnostic test	1	yes	1	blood	1	collecting blood from finger	1	don't know	0	2 drops	0	about 5 minutes	0	yes
421	ebonyi south	no	no	yes	afikpo south	PMI-supported	30	female	married	tertiary	>secondary	CHEW/CHO		others	6-10years	<=10	no	yes	no	yes	no	yes	no	yes	yes	yes	no	no	yes	0	yes	1	yes	1	malaria rapid diagnostic test	1	yes	1	blood	1	collecting blood from finger	1	don't know	0	2 drops	0	about 15 minutes	1	yes
422	ebonyi south	no	no	yes	afikpo south	PMI-supported	41	female	married	tertiary	>secondary	CHEW/CHO		others	16-20years	>=11	yes	yes	no	yes	yes	no	yes	yes	no	yes	yes	no	no	1	yes	1	yes	1	malaria rapid diagnostic test	1	yes	1	blood	1	collecting blood from finger	1	5 micro-litres	1	4 drops	1	about 15 minutes	1	yes
423	ebonyi south	no	no	yes	afikpo south	PMI-supported	29	female	married	secondary	<=secondary	CHEW/CHO		others	16-20years	>=11	no	yes	no	yes	no	yes	no	yes	yes	yes	no	no	yes	0	yes	1	yes	1	malaria rapid diagnostic test	1	yes	1	blood	1	collecting blood from finger	1	1 milli-litre	0	2 drops	0	about 15 minutes	1	yes
424	ebonyi south	no	no	yes	afikpo south	PMI-supported	38	female	married	tertiary	>secondary	CHEW/CHO		others	11-15years	>=11	yes	yes	no	yes	yes	yes	yes	yes	yes	yes	yes	no	no	1	yes	1	yes	1	malaria rapid diagnostic test	1	yes	1	blood	1	collecting blood from finger	1	50 micro-litres(one drop)	0	2 drops	0	about 15 minutes	1	yes
425	ebonyi south	no	no	yes	afikpo south	PMI-supported	28	female	married	tertiary	>secondary	CHEW/CHO		others	<=5years	<=10	yes	yes	no	yes	yes	no	yes	yes	no	yes	yes	no	no	1	yes	1	yes	1	malaria rapid diagnostic test	1	yes	1	blood	1	collecting blood from finger	1	50 micro-litres(one drop)	0	3 drops	0	about 5 minutes	0	yes
426	ebonyi south	no	no	yes	afikpo south	PMI-supported	38	male	married	tertiary	>secondary	CHEW/CHO		others	11-15years	>=11	yes	yes	no	yes	yes	yes	yes	yes	yes	yes	yes	no	no	1	yes	1	yes	1	malaria rapid diagnostic test	1	yes	1	blood	1	collecting blood from finger	1	50 micro-litres(one drop)	0	2 drops	0	about 5 minutes	0	yes
427	ebonyi south	no	no	yes	afikpo south	PMI-supported	28	female	single	secondary	<=secondary	health attendant		health attendant	<=5years	<=10	yes	yes	no	yes	yes	yes	yes	yes	yes	yes	yes	no	no	1	yes	1	yes	1	malaria rapid diagnostic test	1	yes	1	blood	1	collecting blood from finger	1	50 micro-litres(one drop)	0	2 drops	0	about 15 minutes	1	yes
428	ebonyi south	no	no	yes	afikpo south	PMI-supported	46	female	married	tertiary	>secondary	CHEW/CHO		others	16-20years	>=11	yes	yes	no	yes	yes	yes	yes	yes	no	yes	yes	no	no	1	yes	1	yes	1	malaria rapid diagnostic test	1	yes	1	blood	1	collecting blood from finger	1	50 micro-litres(one drop)	0	4 drops	1	about 15 minutes	1	yes
429	ebonyi south	no	no	yes	afikpo south	PMI-supported	33	female	married	secondary	<=secondary	health attendant		health attendant	6-10years	<=10	yes	no	no	yes	yes	no	yes	yes	no	yes	no	no	yes	0	yes	1	yes	1	malaria rapid diagnostic test	1	yes	1	blood	1	collecting blood from finger	1	50 micro-litres(one drop)	0	2 drops	0	about 5 minutes	0	yes
430	ebonyi south	no	no	yes	afikpo south	not PMI-supported	39	female	married	tertiary	>secondary	CHEW/CHO		others	11-15years	>=11	yes	yes	no	yes	yes	yes	yes	yes	yes	yes	yes	no	no	1	yes	1	yes	1	malaria rapid diagnostic test	1	yes	1	blood	1	collecting blood from finger	1	50 micro-litres(one drop)	0	4 drops	1	about 15 minutes	1	yes
431	ebonyi south	no	no	yes	afikpo south	not PMI-supported	27	female	married	secondary	<=secondary	health attendant		health attendant	<=5years	<=10	yes	no	no	yes	yes	yes	yes	yes	yes	yes	no	no	yes	0	yes	1	yes	1	malaria rapid diagnostic test	1	yes	1	blood	1	collecting blood from finger	1	50 micro-litres(one drop)	0	3 drops	0	about 5 minutes	0	don't know
432	ebonyi south	no	no	yes	afikpo south	PMI-supported	40	female	married	secondary	<=secondary	health attendant		health attendant	6-10years	<=10	yes	yes	no	yes	yes	yes	yes	yes	yes	yes	yes	no	no	1	yes	1	yes	1	malaria rapid diagnostic test	1	yes	1	blood	1	collecting blood from finger	1	50 micro-litres(one drop)	0	2 drops	0	about 15 minutes	1	yes
433	ebonyi south	no	no	yes	afikpo south	PMI-supported	42	female	married	tertiary	>secondary	nurse/midwife		others	16-20years	>=11	yes	yes	no	yes	yes	yes	yes	yes	yes	yes	yes	no	no	1	yes	1	yes	1	malaria rapid diagnostic test	1	yes	1	blood	1	collecting blood from finger	1	50 micro-litres(one drop)	0	2 drops	0	about 15 minutes	1	yes
434	ebonyi south	no	no	yes	afikpo south	PMI-supported	20	female	single	tertiary	>secondary	CHEW/CHO		others	<=5years	<=10	no	yes	no	yes	no	yes	no	yes	yes	yes	no	no	yes	0	yes	1	yes	1	malaria rapid diagnostic test	1	yes	1	blood	1	collecting blood from finger	1	1 milli-litre	0	2 drops	0	about 15 minutes	1	yes
435	ebonyi south	no	no	yes	afikpo south	not PMI-supported	49	female	married	tertiary	>secondary	CHEW/CHO		others	16-20years	>=11	yes	yes	no	yes	yes	no	yes	no	no	yes	yes	no	no	1	yes	1	yes	1	malaria rapid diagnostic test	1	yes	1	blood	1	collecting blood from finger	1	50 micro-litres(one drop)	0	3 drops	0	about 15 minutes	1	yes
436	ebonyi south	no	no	yes	afikpo south	not PMI-supported	28	female	married	secondary	<=secondary	health attendant		health attendant	6-10years	<=10	yes	yes	no	yes	yes	yes	yes	yes	no	yes	no	no	yes	0	yes	1	yes	1	malaria rapid diagnostic test	1	yes	1	blood	1	collecting blood from finger	1	50 micro-litres(one drop)	0	2 drops	0	about 5 minutes	0	yes
437	ebonyi south	no	no	yes	afikpo south	PMI-supported	38	female	married	tertiary	>secondary	CHEW/CHO		others	11-15years	>=11	yes	yes	no	yes	yes	yes	yes	yes	yes	yes	yes	no	no	1	yes	1	yes	1	malaria rapid diagnostic test	1	yes	1	blood	1	collecting blood from finger	1	50 micro-litres(one drop)	0	2 drops	0	about 15 minutes	1	yes
438	ebonyi south	no	no	yes	afikpo south	PMI-supported	42	male	married	tertiary	>secondary	CHEW/CHO		others	6-10years	<=10	yes	yes	no	yes	yes	yes	yes	yes	yes	yes	yes	no	no	1	yes	1	yes	1	malaria rapid diagnostic test	1	yes	1	blood	1	collecting blood from finger	1	50 micro-litres(one drop)	0	2 drops	0	about 15 minutes	1	yes
439	ebonyi south	no	no	yes	afikpo south	not PMI-supported	28	female	single	secondary	<=secondary	health attendant		health attendant	<=5years	<=10	yes	yes	no	yes	yes	yes	yes	yes	yes	yes	yes	yes	no	1	yes	1	yes	1	malaria rapid diagnostic test	1	yes	1	blood	1	collecting blood from finger	1	50 micro-litres(one drop)	0	2 drops	0	about 15 minutes	1	yes
440	ebonyi south	no	no	yes	afikpo south	not PMI-supported	43	female	married	tertiary	>secondary	CHEW/CHO		others	16-20years	>=11	yes	yes	no	yes	yes	yes	yes	yes	yes	yes	yes	no	no	1	yes	1	yes	1	malaria rapid diagnostic test	1	yes	1	blood	1	collecting blood from finger	1	5 micro-litres	1	4 drops	1	about 15 minutes	1	yes
441	ebonyi south	no	no	yes	afikpo south	not PMI-supported	29	female	married	secondary	<=secondary	health attendant		health attendant	<=5years	<=10	yes	no	no	yes	yes	yes	yes	yes	yes	yes	no	no	yes	0	yes	1	yes	1	malaria rapid diagnostic test	1	yes	1	blood	1	collecting blood from finger	1	50 micro-litres(one drop)	0	2 drops	0	about 15 minutes	1	yes
442	ebonyi south	no	no	yes	afikpo south	PMI-supported	38	female	married	tertiary	>secondary	CHEW/CHO		others	11-15years	>=11	yes	yes	no	yes	yes	yes	yes	yes	yes	yes	yes	no	no	1	yes	1	yes	1	malaria rapid diagnostic test	1	yes	1	blood	1	collecting blood from finger	1	50 micro-litres(one drop)	0	2 drops	0	about 15 minutes	1	yes
443	ebonyi south	no	no	yes	afikpo south	PMI-supported	38	female	married	tertiary	>secondary	CHEW/CHO		others	6-10years	<=10	no	yes	no	yes	yes	yes	yes	yes	yes	yes	yes	no	no	1	yes	1	yes	1	malaria random diagnostic test	0	yes	1	blood	1	collecting blood from finger	1	50 micro-litres(one drop)	0	2 drops	0	about 15 minutes	1	yes
444	ebonyi south	no	no	yes	afikpo south	PMI-supported	35	female	married	tertiary	>secondary	CHEW/CHO		others	11-15years	>=11	yes	yes	no	yes	yes	no	yes	yes	no	yes	yes	no	no	1	yes	1	yes	1	malaria random diagnostic test	0	yes	1	blood	1	collecting blood from finger	1	50 micro-litres(one drop)	0	4 drops	1	about 15 minutes	1	yes
445	ebonyi south	no	no	yes	afikpo south	PMI-supported	27	female	married	secondary	<=secondary	health attendant		health attendant	<=5years	<=10	yes	yes	no	yes	yes	no	yes	no	no	yes	no	no	yes	0	yes	1	yes	1	malaria rapid diagnostic test	1	yes	1	blood	1	collecting blood from finger	1	25 micro-litres(half drop)	0	2 drops	0	about 5 minutes	0	yes
446	ebonyi south	no	no	yes	afikpo south	PMI-supported	48	female	married	tertiary	>secondary	CHEW/CHO		others	16-20years	>=11	yes	yes	no	yes	yes	no	yes	yes	no	yes	yes	no	no	1	yes	1	yes	1	malaria rapid diagnostic test	1	yes	1	blood	1	collecting blood from finger	1	25 micro-litres(half drop)	0	2 drops	0	about 5 minutes	0	yes
447	ebonyi south	no	no	yes	afikpo south	PMI-supported	52	female	widowed	tertiary	>secondary	CHEW/CHO		others	>=21years	>=11	yes	yes	no	yes	yes	yes	yes	yes	yes	yes	yes	no	no	1	yes	1	yes	1	malaria rapid diagnostic test	1	yes	1	blood	1	collecting blood from finger	1	50 micro-litres(one drop)	0	3 drops	0	about 15 minutes	1	yes
448	ebonyi south	no	no	yes	afikpo south	PMI-supported	31	female	married	secondary	<=secondary	health attendant		health attendant	6-10years	<=10	no	yes	no	yes	yes	yes	yes	yes	yes	yes	no	no	no	1	yes	1	yes	1	malaria rapid diagnostic test	1	yes	1	blood	1	collecting blood from finger	1	50 micro-litres(one drop)	0	3 drops	0	about 5 minutes	0	no
449	ebonyi south	no	no	yes	afikpo south	not PMI-supported	44	female	married	tertiary	>secondary	CHEW/CHO		others	16-20years	>=11	yes	yes	no	yes	yes	yes	yes	yes	yes	yes	yes	no	no	1	yes	1	yes	1	malaria rapid diagnostic test	1	yes	1	blood	1	collecting blood from finger	1	50 micro-litres(one drop)	0	4 drops	1	about 15 minutes	1	yes
450	ebonyi south	no	no	yes	afikpo south	not PMI-supported	37	female	married	secondary	<=secondary	health attendant		health attendant	11-15years	>=11	yes	yes	no	yes	yes	yes	yes	yes	yes	yes	no	no	yes	0	yes	1	yes	1	malaria rapid diagnostic test	1	yes	1	blood	1	collecting blood from finger	1	50 micro-litres(one drop)	0	2 drops	0	about 5 minutes	0	yes
451	ebonyi south	no	no	yes	afikpo south	not PMI-supported	29	female	married	secondary	<=secondary	health attendant		health attendant	6-10years	<=10	yes	yes	no	yes	yes	yes	yes	yes	yes	yes	no	no	yes	0	yes	1	yes	1	malaria rapid diagnostic test	1	yes	1	blood	1	collecting blood from finger	1	50 micro-litres(one drop)	0	2 drops	0	about 15 minutes	1	yes
452	ebonyi south	no	no	yes	afikpo south	not PMI-supported	37	female	married	tertiary	>secondary	CHEW/CHO		others	11-15years	>=11	yes	yes	no	yes	yes	yes	yes	yes	no	yes	yes	no	no	1	yes	1	yes	1	malaria rapid diagnostic test	1	yes	1	blood	1	collecting blood from finger	1	50 micro-litres(one drop)	0	4 drops	1	about 15 minutes	1	yes
453	ebonyi south	no	no	yes	afikpo south	not PMI-supported	32	female	married	secondary	<=secondary	health attendant		health attendant	6-10years	<=10	yes	yes	no	yes	yes	yes	yes	yes	no	yes	no	no	yes	0	yes	1	yes	1	malaria rapid diagnostic test	1	yes	1	blood	1	collecting blood from finger	1	50 micro-litres(one drop)	0	2 drops	0	about 15 minutes	1	yes
454	ebonyi south	no	no	yes	afikpo south	not PMI-supported	39	female	married	tertiary	>secondary	CHEW/CHO		others	11-15years	>=11	yes	yes	no	yes	yes	no	no	no	no	yes	yes	no	no	1	yes	1	yes	1	malaria rapid diagnostic test	1	yes	1	blood	1	collecting blood from finger	1	50 micro-litres(one drop)	0	4 drops	1	about 15 minutes	1	yes
455	ebonyi south	no	no	yes	afikpo south	PMI-supported	36	female	married	tertiary	>secondary	CHEW/CHO		others	6-10years	<=10	yes	yes	no	yes	yes	yes	yes	yes	yes	yes	yes	no	no	1	yes	1	yes	1	malaria rapid diagnostic test	1	yes	1	blood	1	collecting blood from finger	1	50 micro-litres(one drop)	0	2 drops	0	about 15 minutes	1	yes
456	ebonyi south	no	no	yes	afikpo south	PMI-supported	48	female	married	tertiary	>secondary	CHEW/CHO		others	16-20years	>=11	yes	yes	no	yes	yes	yes	no	no	no	yes	yes	no	no	1	yes	1	yes	1	malaria rapid diagnostic test	1	yes	1	blood	1	collecting blood from finger	1	50 micro-litres(one drop)	0	3 drops	0	about 45 minutes	0	yes
457	ebonyi south	no	no	yes	afikpo south	PMI-supported	28	female	married	secondary	<=secondary	health attendant		health attendant	<=5years	<=10	yes	yes	no	yes	yes	yes	yes	yes	no	yes	no	no	yes	0	yes	1	yes	1	malaria rapid diagnostic test	1	yes	1	blood	1	collecting blood from finger	1	50 micro-litres(one drop)	0	2 drops	0	about 5 minutes	0	don't know
458	ebonyi south	no	no	yes	afikpo south	PMI-supported	38	female	married	tertiary	>secondary	CHEW/CHO		others	11-15years	>=11	yes	yes	no	yes	yes	yes	yes	yes	yes	yes	yes	no	no	1	yes	1	yes	1	malaria rapid diagnostic test	1	yes	1	blood	1	collecting blood from finger	1	50 micro-litres(one drop)	0	2 drops	0	about 15 minutes	1	yes
459	ebonyi south	no	no	yes	afikpo south	PMI-supported	32	female	married	tertiary	>secondary	CHEW/CHO		others	<=5years	<=10	yes	yes	no	yes	yes	yes	yes	no	no	yes	yes	no	no	1	yes	1	yes	1	malaria rapid diagnostic test	1	yes	1	blood	1	collecting blood from finger	1	5 micro-litres	1	4 drops	1	about 15 minutes	1	yes
460	ebonyi south	no	no	yes	afikpo south	PMI-supported	56	male	married	tertiary	>secondary	nurse/midwife		others	16-20years	>=11	yes	yes	no	yes	yes	yes	yes	yes	yes	yes	yes	no	no	1	yes	1	yes	1	malaria rapid diagnostic test	1	yes	1	blood	1	collecting blood from finger	1	50 micro-litres(one drop)	0	2 drops	0	about 15 minutes	1	yes
461	ebonyi south	no	no	yes	afikpo south	PMI-supported	56	female	married	tertiary	>secondary	CHEW/CHO		others	16-20years	>=11	yes	yes	no	yes	yes	yes	yes	yes	yes	yes	yes	no	yes	0	yes	1	yes	1	malaria rapid diagnostic test	1	yes	1	blood	1	collecting blood from finger	1	50 micro-litres(one drop)	0	2 drops	0	about 15 minutes	1	yes
462	ebonyi south	no	no	yes	afikpo south	not PMI-supported	48	male	married	tertiary	>secondary	CHEW/CHO		others	16-20years	>=11	yes	yes	no	yes	yes	yes	yes	yes	yes	yes	yes	no	yes	0	yes	1	yes	1	malaria rapid diagnostic test	1	yes	1	blood	1	collecting blood from finger	1	50 micro-litres(one drop)	0	4 drops	1	about 15 minutes	1	yes
463	ebonyi south	no	no	yes	afikpo south	not PMI-supported	27	female	married	secondary	<=secondary	health attendant		health attendant	<=5years	<=10	yes	yes	no	yes	yes	yes	yes	yes	yes	yes	yes	no	yes	0	yes	1	yes	1	malaria rapid diagnostic test	1	yes	1	blood	1	collecting blood from finger	1	50 micro-litres(one drop)	0	4 drops	1	about 15 minutes	1	yes
464	ebonyi south	no	no	yes	afikpo south	PMI-supported	54	female	married	tertiary	>secondary	CHEW/CHO		others	16-20years	>=11	yes	yes	no	yes	yes	yes	yes	yes	yes	yes	yes	no	no	1	yes	1	yes	1	malaria rapid diagnostic test	1	yes	1	blood	1	collecting blood from finger	1	50 micro-litres(one drop)	0	2 drops	0	about 15 minutes	1	yes
465	ebonyi south	no	no	yes	afikpo south	PMI-supported	30	female	married	tertiary	>secondary	CHEW/CHO		others	<=5years	<=10	yes	yes	no	yes	yes	yes	yes	yes	yes	yes	no	no	no	1	yes	1	yes	1	malaria rapid diagnostic test	1	yes	1	blood	1	collecting blood from finger	1	50 micro-litres(one drop)	0	2 drops	0	about 15 minutes	1	yes
466	ebonyi south	no	no	yes	afikpo south	PMI-supported	40	female	married	secondary	<=secondary	health attendant		health attendant	16-20years	>=11	yes	yes	no	yes	yes	yes	yes	yes	yes	yes	no	no	no	1	yes	1	yes	1	malaria rapid diagnostic test	1	yes	1	blood	1	collecting blood from finger	1	50 micro-litres(one drop)	0	2 drops	0	about 15 minutes	1	yes
467	ebonyi south	no	no	yes	afikpo south	PMI-supported	25	female	single	tertiary	>secondary	nurse/midwife		others	<=5years	<=10	no	yes	no	yes	no	yes	no	yes	yes	yes	no	no	yes	0	yes	1	yes	1	malaria rapid diagnostic test	1	yes	1	blood	1	collecting blood from finger	1	1 milli-litre	0	2 drops	0	about 15 minutes	1	yes
468	ebonyi south	no	no	yes	afikpo south	PMI-supported	29	female	married	secondary	<=secondary	health attendant		health attendant	<=5years	<=10	no	yes	no	yes	no	yes	no	yes	yes	yes	no	no	yes	0	yes	1	yes	1	malaria rapid diagnostic test	1	yes	1	blood	1	collecting blood from finger	1	don't know	0	2 drops	0	about 15 minutes	1	yes
469	ebonyi south	no	no	yes	afikpo south	PMI-supported	38	female	single	tertiary	>secondary	CHEW/CHO		others	16-20years	>=11	yes	yes	no	yes	yes	yes	yes	yes	yes	yes	yes	yes	no	1	yes	1	yes	1	malaria rapid diagnostic test	1	yes	1	blood	1	collecting blood from finger	1	50 micro-litres(one drop)	0	2 drops	0	about 15 minutes	1	yes
470	ebonyi south	no	no	yes	afikpo south	PMI-supported	38	female	married	tertiary	>secondary	CHEW/CHO		others	6-10years	<=10	no	yes	no	yes	no	yes	no	yes	yes	yes	no	no	yes	0	yes	1	yes	1	malaria rapid diagnostic test	1	yes	1	blood	1	collecting blood from finger	1	don't know	0	2 drops	0	about 5 minutes	0	yes
471	ebonyi south	no	no	yes	afikpo south	PMI-supported	41	male	married	tertiary	>secondary	CHEW/CHO		others	16-20years	>=11	yes	yes	no	yes	yes	yes	yes	yes	no	yes	yes	no	no	1	yes	1	yes	1	malaria rapid diagnostic test	1	yes	1	blood	1	collecting blood from finger	1	50 micro-litres(one drop)	0	4 drops	1	about 15 minutes	1	yes
472	ebonyi south	no	no	yes	afikpo south	PMI-supported	30	female	married	tertiary	>secondary	CHEW/CHO		others	<=5years	<=10	yes	yes	no	yes	yes	yes	yes	yes	yes	yes	yes	no	no	1	yes	1	yes	1	malaria rapid diagnostic test	1	yes	1	blood	1	collecting blood from finger	1	50 micro-litres(one drop)	0	4 drops	1	about 15 minutes	1	yes
473	ebonyi south	no	no	yes	afikpo south	PMI-supported	28	female	single	secondary	<=secondary	health attendant		health attendant	<=5years	<=10	yes	yes	no	yes	yes	yes	yes	yes	no	yes	no	no	yes	0	yes	1	yes	1	malaria rapid diagnostic test	1	yes	1	blood	1	collecting blood from finger	1	50 micro-litres(one drop)	0	2 drops	0	about 15 minutes	1	don't know
474	ebonyi south	no	no	yes	afikpo south	PMI-supported	42	female	married	tertiary	>secondary	CHEW/CHO		others	11-15years	>=11	yes	yes	no	yes	yes	yes	yes	yes	yes	yes	yes	no	no	1	yes	1	yes	1	malaria rapid diagnostic test	1	yes	1	blood	1	collecting blood from finger	1	50 micro-litres(one drop)	0	2 drops	0	about 15 minutes	1	yes
475	ebonyi south	no	no	yes	afikpo south	PMI-supported	32	male	married	tertiary	>secondary	CHEW/CHO		others	6-10years	<=10	yes	yes	no	yes	yes	yes	yes	yes	yes	yes	yes	no	no	1	yes	1	yes	1	malaria rapid diagnostic test	1	yes	1	blood	1	collecting blood from finger	1	50 micro-litres(one drop)	0	2 drops	0	about 15 minutes	1	yes
476	ebonyi south	no	no	yes	afikpo south	not PMI-supported	36	female	married	tertiary	>secondary	CHEW/CHO		others	11-15years	>=11	yes	yes	no	yes	yes	yes	yes	yes	no	yes	yes	no	no	1	yes	1	yes	1	malaria rapid diagnostic test	1	yes	1	blood	1	collecting blood from finger	1	5 micro-litres	1	4 drops	1	about 15 minutes	1	yes
477	ebonyi south	no	no	yes	afikpo south	not PMI-supported	30	female	married	secondary	<=secondary	health attendant		health attendant	6-10years	<=10	yes	yes	no	yes	yes	yes	yes	yes	yes	yes	no	no	yes	0	yes	1	yes	1	malaria rapid diagnostic test	1	yes	1	blood	1	collecting blood from finger	1	50 micro-litres(one drop)	0	4 drops	1	about 15 minutes	1	yes
478	ebonyi south	no	no	yes	afikpo south	PMI-supported	39	female	single	secondary	<=secondary	health attendant		health attendant	11-15years	>=11	no	yes	no	yes	no	yes	no	yes	yes	yes	no	no	yes	0	yes	1	yes	1	malaria rapid diagnostic test	1	yes	1	blood	1	collecting blood from finger	1	don't know	0	2 drops	0	about 15 minutes	1	yes
479	ebonyi south	no	no	yes	afikpo south	PMI-supported	28	female	married	tertiary	>secondary	nurse/midwife		others	<=5years	<=10	no	yes	no	yes	no	yes	no	yes	yes	yes	no	no	yes	0	yes	1	yes	1	malaria rapid diagnostic test	1	yes	1	blood	1	collecting blood from finger	1	1 milli-litre	0	2 drops	0	about 15 minutes	1	yes
480	ebonyi south	no	no	yes	afikpo south	PMI-supported	24	female	single	tertiary	>secondary	CHEW/CHO		others	<=5years	<=10	yes	yes	no	yes	yes	yes	yes	yes	yes	yes	no	no	yes	0	yes	1	yes	1	malaria rapid diagnostic test	1	yes	1	blood	1	collecting blood from finger	1	50 micro-litres(one drop)	0	2 drops	0	about 15 minutes	1	yes
481	ebonyi south	no	no	yes	afikpo south	PMI-supported	38	female	married	tertiary	>secondary	nurse/midwife		others	<=5years	<=10	yes	yes	no	yes	yes	yes	yes	yes	yes	yes	yes	no	no	1	yes	1	yes	1	malaria rapid diagnostic test	1	yes	1	blood	1	collecting blood from finger	1	50 micro-litres(one drop)	0	2 drops	0	about 15 minutes	1	yes
482	ebonyi south	no	no	yes	afikpo south	not PMI-supported	43	female	married	tertiary	>secondary	CHEW/CHO		others	11-15years	>=11	yes	yes	no	yes	yes	yes	yes	yes	no	yes	yes	no	no	1	yes	1	yes	1	malaria rapid diagnostic test	1	yes	1	blood	1	collecting blood from finger	1	50 micro-litres(one drop)	0	4 drops	1	about 15 minutes	1	yes
483	ebonyi south	no	no	yes	afikpo south	not PMI-supported	32	female	married	tertiary	>secondary	CHEW/CHO		others	6-10years	<=10	yes	yes	no	yes	yes	yes	yes	no	no	yes	yes	no	no	1	yes	1	yes	1	malaria rapid diagnostic test	1	yes	1	blood	1	collecting blood from finger	1	50 micro-litres(one drop)	0	4 drops	1	about 15 minutes	1	yes
484	ebonyi south	no	no	yes	afikpo south	not PMI-supported	34	female	married	secondary	<=secondary	health attendant		health attendant	6-10years	<=10	no	yes	no	yes	yes	yes	yes	yes	yes	yes	no	no	yes	0	yes	1	yes	1	malaria rapid diagnostic test	1	yes	1	blood	1	collecting blood from finger	1	50 micro-litres(one drop)	0	4 drops	1	about 15 minutes	1	no
485	ebonyi south	no	no	yes	afikpo south	PMI-supported	30	female	married	tertiary	>secondary	nurse/midwife		others	<=5years	<=10	no	yes	no	yes	no	yes	no	yes	yes	yes	no	no	yes	0	no	0	yes	1	malaria rapid diagnostic test	1	yes	1	blood	1	collecting blood from finger	1	1 milli-litre	0	2 drops	0	about 15 minutes	1	yes
486	ebonyi south	no	no	yes	afikpo south	PMI-supported	38	female	married	tertiary	>secondary	nurse/midwife		others	16-20years	>=11	yes	yes	no	yes	yes	yes	yes	yes	yes	yes	yes	yes	no	1	yes	1	yes	1	malaria rapid diagnostic test	1	yes	1	blood	1	collecting blood from finger	1	50 micro-litres(one drop)	0	2 drops	0	about 15 minutes	1	yes
487	ebonyi south	no	no	yes	afikpo south	PMI-supported	42	female	married	tertiary	>secondary	CHEW/CHO		others	11-15years	>=11	yes	yes	no	yes	yes	yes	yes	yes	yes	yes	no	no	no	1	yes	1	yes	1	malaria rapid diagnostic test	1	yes	1	blood	1	collecting blood from finger	1	50 micro-litres(one drop)	0	2 drops	0	about 15 minutes	1	yes
488	ebonyi south	no	no	yes	afikpo south	PMI-supported	38	female	single	tertiary	>secondary	CHEW/CHO		others	11-15years	>=11	yes	yes	no	yes	yes	yes	yes	yes	yes	yes	yes	no	no	1	yes	1	yes	1	malaria rapid diagnostic test	1	yes	1	blood	1	collecting blood from finger	1	50 micro-litres(one drop)	0	2 drops	0	about 15 minutes	1	yes
489	ebonyi south	no	no	yes	afikpo south	PMI-supported	48	male	married	tertiary	>secondary	nurse/midwife		others	16-20years	>=11	yes	yes	no	yes	yes	yes	yes	yes	yes	yes	yes	no	no	1	yes	1	yes	1	malaria rapid diagnostic test	1	yes	1	blood	1	collecting blood from finger	1	50 micro-litres(one drop)	0	2 drops	0	about 15 minutes	1	yes
490	ebonyi south	no	no	yes	afikpo south	PMI-supported	25	male	married	tertiary	>secondary	CHEW/CHO		others	6-10years	<=10	yes	yes	no	yes	no	yes	no	yes	yes	yes	no	no	no	1	yes	1	yes	1	malaria rapid diagnostic test	1	yes	1	blood	1	collecting blood from finger	1	1 milli-litre	0	2 drops	0	about 15 minutes	1	yes
[truncated: 44 more columns]
